# Supplementary material for: Genome-wide SSR marker development and application in molecular breeding of Hemerocallis
Source: Front Plant Sci. 2026 Mar 25;17:1740316. doi: 10.3389/fpls.2026.1740316 (PMC13057510; doi:10.3389/fpls.2026.1740316)
Supplement: Supplementary file 2 [file Table1.xlsx]

## Sheet: Table S1
Table S1 Specific information of 287 germplasm accessions of Hemerocallis spp.
Germplasm accessions Serial Number	Germplasm accessions number	Germplasm accessions name	Latin name	Introduction location
1	SX70183	Suqian #1	Hemerocallis ‘Suqian #1’	Jiangsu Suqian
2	SX13818	Cha Zi Hua #1	Hemerocallis ‘Cha Zi Hua #1’	Hunan Shaoyang
3	SX12133	Qie Zi Hua #1	Hemerocallis ‘Qie Zi Hua #1’	Jiangsu Suzhou
4	SX78719	Pan Long Hua	Hemerocallis ‘Pan Long Hua’	Zhejiang Jinyun
5	SX48027	Liu Yue Hua	Hemerocallis ‘Liu Yue Hua’	Hunan Shaoyang
6	SX20629	Datong Huang Hua #1	Hemerocallis ‘Datong Huang Hua #1’	Shanxi Datong
7	SX65209	Xiao Huang Hua #1	Hemerocallis minor Mill. #1	Gansu Qingyang
8	SX43708	Bei Huang Hua	Hemerocallis lilioasphodelus L.	Gansu Qingyang
9	SX40554	Qiaotou Ye Sheng	Hemerocallis ‘Qiaotou Ye Sheng’	Shanxi Guangling
10	SX52133	Qiaotou Huang Hua	Hemerocallis ‘Qiaotou Huang Hua’	Shanxi Guangling
11	SX66395	Guang Ling Huang Hua #1	Hemerocallis ‘Guang Ling Huang Hua #1’	Shanxi Guangling
12	SX57909	Shijing Huang Hua	Hemerocallis ‘Shijing Huang Hua’	Shanxi Shuozhou
13	SX27833	Xiaoyu Huang Hua	Hemerocallis ‘Xiaoyu Huang Hua’	Shanxi Shuozhou
14	SX50273	Chang Zui Zi Hua #1	Hemerocallis ‘Chang Zui Zi Hua #1’	Hunan Shaoyang
15	SX30091	Suqian #2	Hemerocallis ‘Suqian #2’	Jiangsu Suqian
16	SX39337	Chong Li Hua #1	Hemerocallis ‘Chong Li Hua #1’	Hunan Shaoyang
17	SX38801	Shezhuang Xuan Cao	Hemerocallis ‘Shezhuang Xuan Cao’	Shandong Liaocheng
18	SX63964	Dali Huang Hua	Hemerocallis ‘Dali Huang Hua’	Shanxi Dali
19	SX30206	Bai Hua #1	Hemerocallis ‘Bai Hua #1’	Hunan Shaoyang
20	SX61567	Suqian #4	Hemerocallis ‘Suqian #4’	Jiangsu Suqian
21	SX51412	Huaian #1	Hemerocallis ‘Huaian #1’	Jiangsu Huaian
22	SX64017	Huaian #2	Hemerocallis ‘Huaian #2’	Jiangsu Huaian
23	SX22999	Lishan Xuan Cao #1	Hemerocallis ‘Lishan Xuan Cao #1’	Shanxi Qinshui
24	SX70343	Xian Huang Hua #1	Hemerocallis ‘Xian Huang Hua #1’	Gansu Qingyang
25	SX24783	Xiao Huang Hua #2	Hemerocallis minor Mill. #2	Gansu Qingyang
26	SX56419	Ma Lin Huang Hua #1	Hemerocallis ‘Ma Lin Huang Hua #1’	Gansu Qingyang
27	SX23119	Huo Huang Hua	Hemerocallis ‘Huo Huang Hua’	Gansu Qingyang
28	SX23575	Gao Ting Huang Hua	Hemerocallis ‘Gao Ting Huang Hua’	Gansu Qingyang
29	SX71176	Apache #1	Hemerocallis ‘Chicago Apache #1’	United States
30	SX87620	Double Cutie	Hemerocallis ‘Double Cutie’	United States
31	SX29370	Moonlit Masquerade	Hemerocallis ‘Moonlit Masquerade’	United States
32	SX32623	Golden Doll #1	Hemerocallis ‘Golden Doll #1’	Shanxi Taigu
33	SX52907	Dongzhuang Huang Hua	Hemerocallis ‘Dongzhuang Huang Hua’	Shanxi Taigu
34	SX42347	Cheng Huang Xuan Cao	Hemerocallis aurantiaca Baker.	United States
35	SX84539	Gao Li Xuan Cao	Hemerocallis coreana Nakai.	United States
36	SX45581	Bai Yun Xuan Cao	Hemerocallis hakuunensis Nakai.	United States
37	SX17347	Duo Hua Xuan Cao	Hemerocallis multiflora Stout.	United States
38	SX53904	Gao Xuan Cao	Hemerocallis altissima Stout.	United States
39	SX48953	Huang Hua #1	Hemerocallis citrina Baroni #1	United States
40	SX44147	H. thumberserii	Hemerocallis thumberserii	United States
41	SX19482	fulva var. kwanso var.reasata	Hemerocallis fulva var. kwanso var.reasata	United States
42	SX55398	Autumn Red #1	Hemerocallis ‘Autumn Red #1’	Hebei Baoding
43	SX14356	Rocket City	Hemerocallis ‘Rocket City’	Hebei Baoding
44	SX89565	Purple Gems	Hemerocallis ‘Purple Gems’	Hebei Baoding
45	SX68895	Pink Damask	Hemerocallis ‘Pink Damask’	Hebei Baoding
46	SX59271	Da Huang Hua Za	Hemerocallis ‘Da Huang Hua Za’	Hebei Baoding
47	SX31861	Crimson Pirate	Hemerocallis ‘Crimson Pirate’	Hebei Baoding
48	SX34367	Bonanza	Hemerocallis ‘Bonanza’	Hebei Baoding
49	SX78471	Lullaby Baby #1	Hemerocallis ‘Lullaby Baby #1’	Hebei Baoding
50	SX12375	Canadian Border Patrol #1	Hemerocallis ‘Canadian Border Patrol #1’	Hebei Baoding
51	SX62923	Autumn Red #2	Hemerocallis ‘Autumn Red #2’	Hebei Baoding
52	SX77888	Fen Yuan	Hemerocallis ‘Fen Yuan’	Hebei Baoding
53	SX11898	H400	Hemerocallis ‘H400’	Hebei Baoding
54	SX31853	Little Grapette	Hemerocallis ‘Little Grapette’	Hebei Baoding
55	SX31466	Little Wine Cup	Hemerocallis ‘Little Wine Cup’	Hebei Baoding
56	SX18494	Golden Doll #2	Hemerocallis ‘Golden Doll #2’	Hebei Baoding
57	SX74316	Baltimore Oriole #2	Hemerocallis ‘Baltimore Oriole #2’	Hebei Baoding
58	SX66170	Lusty Lealand	Hemerocallis ‘Lusty Lealand’	Hebei Baoding
59	SX89165	Ruby	Hemerocallis ‘Ruby’	Hebei Baoding
60	SX61268	Bourbon King	Hemerocallis ‘Bourbon King’	Hebei Baoding
61	SX41242	Xia Ri Jiu Hong	Hemerocallis ‘Xia Ri Jiu Hong’	Hebei Baoding
62	SX72986	Elegant Greeting	Hemerocallis ‘Elegant Greeting’	Hebei Baoding
63	SX72463	Purple Waters	Hemerocallis ‘Purple Waters’	Hebei Baoding
64	SX37984	Orange	Hemerocallis ‘Orange’	Hebei Baoding
65	SX60865	Frans Hals #1	Hemerocallis ‘Frans Hals #1’	Hebei Baoding
66	SX32934	Xue Qiu Hong	Hemerocallis ‘Xue Qiu Hong’	Hebei Baoding
67	SX39364	Da Hua Xuan Cao	Hemerocallis ‘Da Hua Xuan Cao’	Liaoning
68	SX43133	Beijing #2	Hemerocallis ‘Beijing #2’	Beijing Haiding
69	SX25456	Beijing #3	Hemerocallis ‘Beijing #3’	Beijing Haiding
70	SX55304	Suqian #6	Hemerocallis ‘Suqian #6’	Jiangsu Suqian
71	SX23895	Little Bumble Bee #1	Hemerocallis ‘Little Bumble Bee #1’	Beijing Haiding
72	SX60440	Beijing #4	Hemerocallis ‘Beijing #4’	Beijing Haiding
73	SX86388	Beijing #5	Hemerocallis ‘Beijing #5’	Beijing Haiding
74	SX32981	Beijing #6	Hemerocallis ‘Beijing #6’	Beijing Haiding
75	SX80424	Dandong Xuan Cao	Hemerocallis ‘Dandong Xuan Cao’	Liaoning Dandong
76	SX84150	Chang Zui Zi Hua #2	Hemerocallis ‘Chang Zui Zi Hua #2’	Hunan Qidong
77	SX47497	Xianju Huang Hua	Hemerocallis ‘Xianju Huang Hua’	Hunan Qidong
78	SX21350	Chong Li Hua #2	Hemerocallis ‘Chong Li Hua #2’	Hunan Qidong
79	SX71347	Gu Lao Wu Ming Hua	Hemerocallis‘Gu Lao Wu Ming Hua’	Hunan Qidong
80	SX57339	Pan Long Hua #2	Hemerocallis ‘Pan Long Hua #2’	Hunan Qidong
81	SX57002	Hei Zui Zi Hua	Hemerocallis ‘Hei Zui Zi Hua’	Hunan Qidong
82	SX78122	Zao Huang Hua	Hemerocallis ‘Zao Huang Hua’	Hunan Qidong
83	SX67004	Bai Hua #2	Hemerocallis ‘Bai Hua #2’	Hunan Qidong
84	SX42376	Cha Shan Tiao Zi Hua	Hemerocallis ‘Cha Shan Tiao Zi Hua’	Hunan Qidong
85	SX40466	Ba Yue Hua #1	Hemerocallis ‘Ba Yue Hua #1’	Hunan Qidong
86	SX25331	Tian Guang Hua	Hemerocallis ‘Tian Guang Hua’	Hunan Qidong
87	SX31897	Long You Hong Hua	Hemerocallis ‘Long You Hong Hua’	Hunan Qidong
88	SX13495	Fujian Xuan Cao	Hemerocallis ‘Fujian Xuan Cao’	Hunan Qidong
89	SX37802	Huai Yang Hua	Hemerocallis ‘Huai Yang Hua’	Henan Huaiyang
90	SX18589	Ding Zhuang Da Cai	Hemerocallis ‘Ding Zhuang Da Cai’	Hunan Qidong
91	SX62394	Si Yue Bai #1	Hemerocallis ‘Si Yue Bai #1’	Hunan Qidong
92	SX32498	Qu Xian Huang Hua #1	Hemerocallis ‘Qu Xian Huang Hua #1’	Sichuan Quxian
93	SX52407	Tai Dong No.6-1	Hemerocallis ‘Tai Dong No.6-1’	Taiwan
94	SX41907	Ma Lin Huang Hua #2	Hemerocallis ‘Ma Lin Huang Hua #2’	Hunan Qidong
95	SX37501	Sha Yuan Jin Zhen	Hemerocallis ‘Sha Yuan Jin Zhen’	Shanxi Dali
96	SX42074	Si Yue Hong	Hemerocallis ‘Si Yue Hong’	Hunan Qidong
97	SX87817	Meng Zi Hua #1	Hemerocallis ‘Meng Zi Hua #1’	Hunan Qidong
98	SX87328	Wu Ping Zao	Hemerocallis ‘Wu Ping Zao’	Hunan Qidong
99	SX39616	Jing Zhou Hua	Hemerocallis ‘Jing Zhou Hua’	Hunan Qidong
100	SX76209	Datong Huang Hua #2	Hemerocallis ‘Datong Huang Hua #2’	Shanxi Datong
101	SX68665	Chai Qiao Hua	Hemerocallis ‘Chai Qiao Hua’	Hunan Qidong
102	SX20888	Dao Jian Hua #1	Hemerocallis ‘Dao Jian Hua #1’	Hunan Qidong
103	SX71084	Xian Huang Hua #2	Hemerocallis ‘Xian Huang Hua #2’	Hunan Qidong
104	SX10626	Da Wu Zui	Hemerocallis ‘Da Wu Zui’	Hunan Qidong
105	SX86066	Xi Ye Zi Hua	Hemerocallis ‘Xi Ye Zi Hua’	Hunan Qidong
106	SX41933	Qie Zi Hua #2	Hemerocallis ‘Qie Zi Hua #2’	Hunan Qidong
107	SX45051	Golden Doll #3	Hemerocallis ‘Golden Doll #3’	Shanxi Yuci
108	SX26833	Frans Hals #2	Hemerocallis ‘Frans Hals #2’	Liaoning
109	SX34442	Little Bumble Bee #2	Hemerocallis ‘Little Bumble Bee #2’	Shanxi Yuci
110	SX86194	X-88	Hemerocallis ‘X-88’	Hebei
111	SX51973	X-56	Hemerocallis ‘X-56’	Hebei
112	SX85457	X-91	Hemerocallis ‘X-91’	Hebei
113	SX65115	Wenxi Xuan Cao	Hemerocallis ‘Wenxi Xuan Cao’	Shanxi Wenxi
114	SX43018	Wenxi Huang Hua	Hemerocallis ‘Wenxi Huang Hua’	Shanxi Wenxi
115	SX34808	Gao Gan Chai Qiao Hua	Hemerocallis ‘Gao Gan Chai Qiao Hua’	Hunan Qidong
116	SX57767	Wu Yue Hua #1	Hemerocallis ‘Wu Yue Hua #1’	Hunan Qidong
117	SX86786	Lao Qing Zao Hua	Hemerocallis ‘Lao Qing Zao Hua’	Hunan Qidong
118	SX53413	Pao Zhang Hua	Hemerocallis ‘Pao Zhang Hua’	Hunan Qidong
119	SX30604	Qing Zao Hua #1	Hemerocallis ‘Qing Zao Hua #1’	Hunan Qidong
120	SX66069	Si Yue Bai #2	Hemerocallis ‘Si Yue Bai #2’	Hunan Qidong
121	SX39668	Xue Bu Xie #1	Hemerocallis ‘Xue Bu Xie #1’	Hunan Qidong
122	SX15915	Dao Jian Hua #2	Hemerocallis ‘Dao Jian Hua #2’	Hunan Qidong
123	SX31902	Yuanqu Huang Hua #1	Hemerocallis ‘Yuanqu Huang Hua #1’	Shanxi Yuanqu
124	SX65808	fulva (Banna)	Hemerocallis fulva ‘Banna’	Xishuangbanna, Yunnan
125	SX34555	Huguan Huang Hua	Hemerocallis ‘Huguan Huang Hua’	Shanxi Huguan
126	SX13222	Zezhou Huang Hua	Hemerocallis ‘Zezhou Huang Hua’	Shanxi Zezhou
127	SX89456	Yingxian Huang Hua	Hemerocallis ‘Yingxian Huang Hua’	Shanxi Yingxian
128	SX55846	Anze Huang Hua	Hemerocallis ‘Anze Huang Hua’	Shanxi Anze
129	SX30788	Gujiao Huang Hua	Hemerocallis ‘Gujiao Huang Hua’	Shanxi Gujiao
130	SX53800	Tangan Huang Hua	Hemerocallis ‘Tangan Huang Hua’	Shanxi Gaoping
131	SX14388	Jingtai Huang Hua	Hemerocallis ‘Jingtai Huang Hua’	Gansu Baiyin
132	SX17906	Xuanhua Huang Hua	Hemerocallis ‘Xuanhua Huang Hua’	Hebei Xuanhua
133	SX67513	Guang Ling Huang Hua #2	Hemerocallis ‘Guang Ling Huang Hua #2’	Shanxi Guangling
134	SX44192	Sujiazhai Huang Hua	Hemerocallis ‘Sujiazhai Huang Hua’	Shanxi Datong
135	SX27069	Guang Ling Huang Hua #3	Hemerocallis ‘Guang Ling Huang Hua #3’	Shanxi Guangling
136	SX83977	Lanfeng Huang Hua	Hemerocallis ‘Lanfeng Huang Hua’	Chongqing Tongliang
137	SX46496	Suizhou Huang Hua	Hemerocallis ‘Suizhou Huang Hua’	Hubei Suizhou
138	SX76051	Bishan Huang Hua	Hemerocallis ‘Bishan Huang Hua’	Chongqing Bishan
139	SX31802	Dehua Huang Hua	Hemerocallis ‘Dehua Huang Hua’	Fujian Dehua
140	SX29436	Xiushan Huang Hua	Hemerocallis ‘Xiushan Huang Hua’	Chongqing Xiushan
141	SX82721	Yuanqu Huang Hua #2	Hemerocallis ‘Yuanqu Huang Hua #2’	Shanxi Yuanqu
142	SX49026	Yanchi Huang Hua	Hemerocallis ‘Yanchi Huang Hua’	Ningxia Wuzhong
143	SX84334	Hukou Huang Hua	Hemerocallis ‘Hukou Huang Hua’	Hubei Hukou
144	SX14657	Wennan #1	Hemerocallis ‘Wennan #1’	Shandong Xintai
145	SX10184	Wennan #2	Hemerocallis ‘Wennan #2’	Shandong Xintai
146	SX50892	Parden Me	Hemerocallis ‘Parden Me’	Zhejiang Haining
147	SX50904	Hunse	Hemerocallis ‘Hunse’	Zhejiang Haining
148	SX70626	Daring Dilemma	Hemerocallis ‘Daring Dilemma’	Zhejiang Haining
149	SX62194	James Marsh	Hemerocallis ‘James Marsh’	Zhejiang Haining
150	SX43499	Shannong Unknown #1	Hemerocallis ‘Shannong Unknown #1’	Zhejiang Haining
151	SX75868	Lichuan Huang Hua	Hemerocallis ‘Lichuan Huang Hua’	Hubei Xiangyang
152	SX40905	Xinyi Huang Hua	Hemerocallis ‘Xinyi Huang Hua’	Shanxi Lishi
153	SX53077	Jiujiang Huang Hua	Hemerocallis ‘Jiujiang Huang Hua’	Jiangxi Jiujiang
154	SX66857	Dianjiang Xuan Cao	Hemerocallis ‘Dianjiang Xuan Cao’	Chongqing Dianjiang
155	SX61824	Beizhi Xuan Cao #2	Hemerocallis ‘Beizhi Xuan Cao #2’	Beijing Haiding
156	SX81239	Golden Doll #4	Hemerocallis ‘Golden Doll #4’	unknown
157	SX28403	M	Hemerocallis ‘M’	unknown
158	SX84893	Always Afternoon	Hemerocallis ‘Always Afternoon’	Zhejiang Haining
159	SX50723	Entrapment	Hemerocallis ‘Entrapment’	Zhejiang Haining
160	SX34193	Mildred Mitchell	Hemerocallis ‘Mildred Mitchell’	Zhejiang Haining
161	SX56985	FrencH Lingerie	Hemerocallis ‘FrencH Lingerie’	Zhejiang Haining
162	SX26204	Lavender Deal	Hemerocallis ‘Lavender Deal’	Zhejiang Haining
163	SX21701	Lullaby Baby #2	Hemerocallis ‘Lullaby Baby #2’	Hebei Tangshan
164	SX14895	Liu Lang Zhe	Hemerocallis ‘Liu Lang Zhe’	Hebei Tangshan
165	SX32639	An Ni Yue Zhang	Hemerocallis ‘An Ni Yue Zhang’	Hebei Tangshan
166	SX56644	Qing Xiang	Hemerocallis ‘Qing Xiang’	Hebei Tangshan
167	SX35334	Chong Ban Wei He	Hemerocallis ‘Chong Ban Wei He’	Hebei Tangshan
168	SX15257	Bo Jiu	Hemerocallis ‘Bo Jiu’	Hebei Tangshan
169	SX40420	Shannong Unknown #3	Hemerocallis ‘Shannong Unknown #3’	Hebei Tangshan
170	SX50801	Liang Huang	Hemerocallis ‘Liang Huang’	Hebei Tangshan
171	SX26250	Huang Ying	Hemerocallis ‘Huang Ying’	Hebei Tangshan
172	SX43525	Cai Die Fei Wu	Hemerocallis ‘Cai Die Fei Wu’	Hebei Tangshan
173	SX16320	Ming Huang	Hemerocallis ‘Ming Huang’	Hebei Tangshan
174	SX56504	Forty second street #2	Hemerocallis ‘Forty second street #2’	Hebei Tangshan
175	SX40060	Tu Ma Li	Hemerocallis ‘Tu Ma Li’	Hebei Tangshan
176	SX46802	Zhi Jia Ge Luo Di Huang #1	Hemerocallis ‘Zhi Jia Ge Luo Di Huang #1’	Hebei Tangshan
177	SX28369	Gentle Shepherd	Hemerocallis ‘Gentle Shepherd’	Shanghai
178	SX57760	Catherine Woodbery	Hemerocallis ‘Catherine Woodbery’	Shanghai
179	SX52822	Shannong Unknown #4	Hemerocallis ‘Shannong Unknown #4’	unknown
180	SX33217	Meitan Xuan Cao	Hemerocallis ‘Meitan Xuan Cao’	Guizhou Zunyi
181	SX18856	Bozhou Xuan Cao	Hemerocallis ‘Bozhou Xuan Cao’	Guizhou Zunyi
182	SX62792	Wang You Wan	Hemerocallis ‘Wang You Wan’	Hunan Qidong
183	SX44568	Chong Li Hua #3	Hemerocallis ‘Chong Li Hua #3’	Hunan Qidong
184	SX48084	Wu Yue Hua #2	Hemerocallis ‘Wu Yue Hua #2’	Hunan Qidong
185	SX86829	Meng Zi Hua #2	Hemerocallis ‘Meng Zi Hua #2’	Hunan Qidong
186	SX41001	Bai Hua #3	Hemerocallis ‘Bai Hua #3’	Hunan Qidong
187	SX27454	Si Yue Bai #3	Hemerocallis ‘Si Yue Bai #3’	Hunan Qidong
188	SX50472	Hei Mo Fa	Hemerocallis ‘Hei Mo Fa’	Sichuan Chengdu
189	SX25623	Lv Se Jian Tou	Hemerocallis ‘Lv Se Jian Tou’	Sichuan Chengdu
190	SX18170	Si Wan	Hemerocallis ‘Si Wan’	Sichuan Chengdu
191	SX67016	Huang Xiang Cao	Hemerocallis ‘Huang Xiang Cao’	Hebei Tangshan
192	SX40632	Hong Zhuang	Hemerocallis ‘Hong Zhuang’	Hebei Tangshan
193	SX21989	Sheng Xia Hong Jiu	Hemerocallis ‘Sheng Xia Hong Jiu’	Hebei Tangshan
194	SX54624	Zi Hong Qing Ting	Hemerocallis ‘Zi Hong Qing Ting’	Hebei Tangshan
195	SX51722	Fen Jiao Rong	Hemerocallis ‘Fen Jiao Rong’	Hebei Tangshan
196	SX17744	Kai Se Lin	Hemerocallis ‘Kai Se Lin’	Hebei Tangshan
197	SX11671	Yi Lang Hong	Hemerocallis ‘Yi Lang Hong’	Hebei Tangshan
198	SX50159	Chicago Apache #2	Hemerocallis ‘Chicago Apache #2’	Hebei Tangshan
199	SX22240	Zun Gui	Hemerocallis ‘Zun Gui’	Hebei Tangshan
200	SX55931	Shuang Mian Jia Ren	Hemerocallis ‘Shuang Mian Jia Ren’	Hebei Tangshan
201	SX78127	Hong Se Yao Ji	Hemerocallis ‘Hong Se Yao Ji’	Hebei Tangshan
202	SX61813	Huang La Ba	Hemerocallis ‘Huang La Ba’	Hebei Tangshan
203	SX19594	Hei Mei Tang	Hemerocallis ‘Hei Mei Tang’	Hebei Tangshan
204	SX54029	Mini Xiao Hua	Hemerocallis ‘Mini Xiao Hua’	Hebei Tangshan
205	SX19772	Xiao Gu Niang	Hemerocallis ‘Xiao Gu Niang’	Hebei Tangshan
206	SX14329	Xiao Hong Hua	Hemerocallis ‘Xiao Hong Hua’	Hebei Tangshan
207	SX66847	Zi Die #1	Hemerocallis ‘Zi Die #1’	Hebei Tangshan
208	SX25479	Da Er Jia	Hemerocallis ‘Da Er Jia’	Hebei Tangshan
209	SX61722	Lou Lan	Hemerocallis ‘Lou Lan’	Hebei Tangshan
210	SX61802	Du Hong	Hemerocallis ‘Du Hong’	Hebei Tangshan
211	SX37273	Cao Mei Tang	Hemerocallis ‘Cao Mei Tang’	Hebei Tangshan
212	SX85691	Xue Fang Bai	Hemerocallis ‘Xue Fang Bai’	Hebei Tangshan
213	SX46251	Jie Xi Wang	Hemerocallis ‘Jie Xi Wang’	Hebei Tangshan
214	SX30939	Chong Ban Jiao Yang	Hemerocallis ‘Chong Ban Jiao Yang’	Hebei Tangshan
215	SX63908	Fen Xue Fang	Hemerocallis ‘Fen Xue Fang’	Hebei Tangshan
216	SX31012	Mei Nv	Hemerocallis ‘Mei Nv’	Hebei Tangshan
217	SX55915	Xiao Luo Er	Hemerocallis ‘Xiao Luo Er’	Hebei Tangshan
218	SX11709	Tian Zhu	Hemerocallis ‘Tian Zhu’	Hebei Tangshan
219	SX19171	Lang Man Wu Zhe	Hemerocallis ‘Lang Man Wu Zhe’	Hebei Tangshan
220	SX70212	Jia Ren	Hemerocallis ‘Jia Ren’	Hebei Tangshan
221	SX19961	Gao Fen	Hemerocallis ‘Gao Fen’	Hebei Tangshan
222	SX47976	Huang Yu Wang	Hemerocallis ‘Huang Yu Wang’	Hebei Tangshan
223	SX23400	Han Ya Wa Huang Hua #1	Hemerocallis ‘Han Ya Wa Huang Hua #1’	Shanxi Guangling
224	SX51638	Hong Zhi Yan	Hemerocallis ‘Hong Zhi Yan’	Hebei Tangshan
225	SX47137	Dong Fang Mei	Hemerocallis ‘Dong Fang Mei’	Hebei Tangshan
226	SX39774	Fen San Jiao	Hemerocallis ‘Fen San Jiao’	Hebei Tangshan
227	SX16609	Xiao Jiao Yang	Hemerocallis ‘Xiao Jiao Yang’	Hebei Tangshan
228	SX65101	Zi Se Tang	Hemerocallis ‘Zi Se Tang’	Hebei Tangshan
229	SX30916	Shu Ta	Hemerocallis ‘Shu Ta’	Hebei Tangshan
230	SX50206	Ling Hua	Hemerocallis ‘Ling Hua’	Hebei Tangshan
231	SX44193	Da Shao Nv	Hemerocallis ‘Da Shao Nv’	Hebei Tangshan
232	SX65116	Kong Gu	Hemerocallis ‘Kong Gu’	Hebei Tangshan
233	SX12732	Ao Dai	Hemerocallis ‘Ao Dai’	Hebei Tangshan
234	SX78962	Dan Ya	Hemerocallis ‘Dan Ya’	Hebei Tangshan
235	SX19061	Mei Gui	Hemerocallis ‘Mei Gui’	Hebei Tangshan
236	SX41044	Zhi Jia Ge Luo Zhi Huo	Hemerocallis ‘Zhi Jia Ge Luo Zhi Huo’	Hebei Tangshan
237	SX77587	Fen Se Nv Lang	Hemerocallis ‘Fen Se Nv Lang’	Hebei Tangshan
238	SX68224	Da Qiu Hong	Hemerocallis ‘Da Qiu Hong’	Hebei Tangshan
239	SX84464	Run Mei Yuan Yi	Hemerocallis ‘Run Mei Yuan Yi’	Hebei Tangshan
240	SX80171	You Huo	Hemerocallis ‘You Huo’	Hebei Tangshan
241	SX76059	Gui Ji	Hemerocallis ‘Gui Ji’	Hebei Tangshan
242	SX20889	Ming Huang #2	Hemerocallis ‘Ming Huang #2’	Hebei Tangshan
243	SX41986	Bai Jin Yan	Hemerocallis ‘Bai Jin Yan’	Hebei Tangshan
244	SX70290	Fa Guo Mei Gui	Hemerocallis ‘Fa Guo Mei Gui’	Hebei Tangshan
245	SX69947	Xu Dong	Hemerocallis ‘Xu Dong’	Hebei Tangshan
246	SX39228	Ji Li	Hemerocallis ‘Ji Li’	Hebei Tangshan
247	SX78976	Zi Die #2	Hemerocallis ‘Zi Die #2’	Hebei Tangshan
248	SX11126	Canadian Border Patrol #3	Hemerocallis ‘Canadian Border Patrol #3’	Hebei Tangshan
249	SX61502	Chong Ban Yi Wang	Hemerocallis ‘Chong Ban Yi Wang’	Hebei Tangshan
250	SX50579	Yi Ren Mei	Hemerocallis ‘Yi Ren Mei’	Hebei Tangshan
251	SX30199	Bei Run Te	Hemerocallis ‘Bei Run Te’	Hebei Tangshan
252	SX45818	Wang Ming Zhi Tu	Hemerocallis ‘Wang Ming Zhi Tu’	Hebei Tangshan
253	SX57687	La Ba Huang	Hemerocallis ‘La Ba Huang’	Hebei Tangshan
254	SX82493	An Ka La	Hemerocallis ‘An Ka La’	Hebei Tangshan
255	SX36104	Bei Ge Hong	Hemerocallis ‘Bei Ge Hong’	Hebei Tangshan
256	SX87966	Hong Xia	Hemerocallis ‘Hong Xia’	Hebei Tangshan
257	SX60127	Qing Zao Hua #2	Hemerocallis ‘Qing Zao Hua #2’	Hunan Qidong
258	SX83889	Tai Dong No.6-2	Hemerocallis ‘Tai Dong No.6-2’	Hunan Qidong
259	SX53852	Xin Tai Hua	Hemerocallis ‘Xin Tai Hua’	Hunan Qidong
260	SX58665	An Min #1	Hemerocallis ‘An Min #1’	Hunan Qidong
261	SX60309	Ba Yue Hua #2	Hemerocallis ‘Ba Yue Hua #2’	Hunan Qidong
262	SX16769	Yi Nian Duo Cha	Hemerocallis ‘Yi Nian Duo Cha’	Hunan Qidong
263	SX42429	Hui	Hemerocallis ‘Hui’	Hunan Qidong
264	SX35477	Hong	Hemerocallis ‘Hong’	Hunan Qidong
265	SX79538	Chong Qing Te Da #1	Hemerocallis ‘Chong Qing Te Da #1’	Hunan Qidong
266	SX10067	Bang Chui Hua	Hemerocallis ‘Bang Chui Hua’	Hunan Hengyang
267	SX28693	Zhong Xuan Mu Dan	Hemerocallis ‘Zhong Xuan Mu Dan’	Hunan Hengyang
268	SX43417	Qu Xian Huang Hua #2	Hemerocallis ‘Qu Xian Huang Hua #2’	Hunan Hengyang
269	SX56129	Huan Le Hui Xuan	Hemerocallis ‘Huan Le Hui Xuan’	Beijing Xicheng
270	SX64368	An Zha Ke	Hemerocallis ‘An Zha Ke’	Beijing Xicheng
271	SX70738	Sheng Dan Dao	Hemerocallis ‘Sheng Dan Dao’	Beijing Xicheng
272	SX34804	Xiao Jiao Yi	Hemerocallis ‘Xiao Jiao Yi’	Beijing Xicheng
273	SX58486	Shannong Unknown #5	Hemerocallis ‘Shannong Unknown #5’	Beijing Xicheng
274	SX76208	Ni Luo He Zhi He	Hemerocallis ‘Ni Luo He Zhi He’	Beijing Xicheng
275	SX44114	Da Hua	Hemerocallis ‘Da Hua’	Beijing Xicheng
276	SX58115	Xia Ri Dan Zi	Hemerocallis ‘Xia Ri Dan Zi’	Beijing Xicheng
277	SX28355	Mei Gui Hui Xuan	Hemerocallis ‘Mei Gui Hui Xuan’	Beijing Xicheng
278	SX45666	Huan Xiang	Hemerocallis ‘Huan Xiang’	Beijing Xicheng
279	SX32675	Bei Sha Ling Huang Hua	Hemerocallis ‘Bei Sha Ling Huang Hua’	Shanxi Yanggao
280	SX13244	Wang Jia Zhuang Huang Hua	Hemerocallis ‘Wang Jia Zhuang Huang Hua’	Shanxi Yanggao
281	SX15160	Long Chi Bao Huang Hua #1	Hemerocallis ‘Long Chi Bao Huang Hua #1’	Shanxi Tianzhen
282	SX21168	Hua Yuan Huang Hua	Hemerocallis ‘Hua Yuan Huang Hua’	Shanxi Yanggao
283	SX31010	Long Chi Bao Huang Hua #2	Hemerocallis ‘Long Chi Bao Huang Hua #2’	Shanxi Tianzhen
284	SX49147	Zhi Jia Ge Luo Di Huang #2	Hemerocallis ‘Zhi Jia Ge Luo Di Huang #2’	Hebei Tangshan
285	SX66084	Qian Jian Huang Hua	Hemerocallis ‘Qian Jian Huang Hua’	Shanxi Hunyuan
286	SX33475	Qi Li Yu Xuan Cao #2	Hemerocallis ‘Qi Li Yu Xuan Cao #2’	Shanxi Huozhou
287	SX31179	Da Lu Gou Huang Hua	Hemerocallis ‘Da Lu Gou Huang Hua’	Shanxi Lingchuan

## Sheet: Table S2
Table S2 Information on SSR markers used for genetic diversity analysis
No. of SSR	MZH chr	Forward primer sequence (5'-3')	Reverse primer sequence (5'-3')	Tm (℃)	Repeat motifs
sau001	Superscaffold9	TCTTAGGCGGGTGGTTACAG	CCTTGTCATTGTTGGAGGGT	60	(AAGG)6
sau003	Superscaffold10	CCCGGTTCCTGATTACAAGA	GCTTCGGATCTGCTCAAGTC	60	(CAAGG)5
sau006	Superscaffold2	CATCAAGCTCTCCTCCCCTA	CCTCTCTCTGGTCTGGTTGG	59.6	(CAGAT)5
sau007	Superscaffold2	GGAACGGAAAATGAATCCAA	TTTCGTTTCAGGACCAATCC	59.8	(TC)6
sau009	Superscaffold5	ACAACTGCAATGTCGTCGTC	CATCATCATCATCTCACCGC	59.9	(CTC)5
sau010	Superscaffold9	GAAGTTTTGCAGCTAACGCC	GCATTTCGGCATACTCGTTI	60.1	(TATG)5
sau011	Superscaffold8	CCCTGGCCTGTGTAGGAGTA	TCCCCTTCCCTCATAAATCC	60.1	(GAT)5
sau013	Superscaffold3	AGAGGGTGGTGTTTCTGGTG	GAACTACGCCGACTTCAAGC	60	(GGT)5
sau014	Superscaffold2	CCCAGCAAACTCAACAAAGAG	TCGACGACGACTGTTAATCG	59.9	(CT)9
sau015	Superscaffold10	CGGTTTCGGATCTCCATTTT	CAGATTCGCGTCAAGATTCA	60	(TC)10
sau016	Superscaffold11	ATTCCCATCACCTCTATGCG	TCCTTAGCCAATTCGTGGAC	60	(GGA)5
sau018	Superscaffold7	TGCATGCAACTCCAAGAATC	TCTGTCTCCTTCTTGTCTGCAA	60	(AG)9
sau020	Superscaffold8	CTTCGTCCCGAACGTGTAGT	GCCTCTCCTGTCTCGTCTTG	60.2	(TC)9
sau021	unanchor348	ATCGAGTGCACAACATGGAA	TGCCAATGTGCTTGATGTTT	60.1	(AG)8
sau024	Superscaffold4	TTGCTGAAGAATAGCACACCA	TATTCCTCCCCCACATGAAA	59.8	(CA)8
sau025	Superscaffold8	TTAAATCCCCCATCTCCCTC	GTGATGACAACCCGCTTCTT	60.1	(CT)8
sau026	Superscaffold4	TTTGCCCAATTCTTCGATTC	TGGCAGCCCTTTCAATAAAC	60	(TCC)5
sau027	Superscaffold11	TGCCATACAATGGCGAAGTA	GGCCATGCTTAGAGTTGACC	59.9	(AAC)6
sau028	Superscaffold4	ATGAGGGAAGAGGTCGATCA	CCATTTCGGAATCAGAAGGA	59.8	(AT)8
sau031	Superscaffold8	CCAACACATCCTCAAGTCCA	CAAAGCTCGCTGTCTTCCTI	59.6	(AT)8
sau032	Superscaffold7	GAGAAGGAGGAGGGAGGAGA	CTTACAAAACCGCCACCAAT	59.9	(TGC)6
sau034	Superscaffold11	GGAGGGAAGTTTTGCAGTCA	CCCTCCTCCTCTCCCTCTTA	60	AT(9)
sau035	Superscaffold4	TCCCATTATCATCCTCGCTC	AGGGGTTGTTGAAGGTGTTG	59.9	(TCC)6
sau037	Superscaffold2	GATCATCCTCATCCCCAAAA	TCTTCCCCTTTTTCTTTGCC	60.1	(CTC)6
sau038	Superscaffold11	CACACGCCAACATTGAGAAT	GGTCTTGACACCGTCCTTTC	59.6	(A)10
sau039	Superscaffold2	CGACAAGCAGGAAACCCTAA	GGACTCGACTGCTCTGCTCT	60.1	(GGC)6
sau041	Superscaffold7	GAGAAGACGCCGATGTAAGG	CAACCAGCACTCAAGGACAA	59.9	(GT)6
sau042	Superscaffold7	GCTCTCTCCTCTCCTCCCAT	AATGAGGGAAATGCAAGTGG	59.9	(ACA)6
sau043	Superscaffold7	GTCGATTGCATCCTGGACTT	CAGTCATCACCTCCTCTCCC	59.9	(TTC)6
sau045	Superscaffold3	GAGAGAGAAAGCAGCGATGG	TAGGGAAATGCTGCCAGAGT	60	(AAG)6
sau046	Superscaffold1	TTCAGAAGTGAAGTCGGCAA	TCTAAACAGGTCGTTTCGCC	59.9	(AG)7
sau047	Superscaffold10	TAAATGCCCCTTGTGGTCTC	GGACATCCCCACTCTCTCAA	60	(GGA)6

## Sheet: Table S3
Table S3 Genetic diversity parameters of 32 SSR markers in 287 Hemerocallis germplasm accessions
No. of SSR	Number of observed alleles (Na)	Number of effective alleles (Ne)	Expected heterozygosity (H)	Shannon information index (I)	PIC
sau001	1.9617	1.5808	0.3414	0.5127	0.766
sau003	2	1.4391	0.2927	0.463	0.6466
sau006	2	1.5914	0.3597	0.5411	0.7888
sau007	2	1.4862	0.3057	0.4745	0.8235
sau009	2	1.3528	0.246	0.4034	0.9054
sau010	2	2	0.402	0.5931	0.7765
sau011	2	1.7598	0.4318	0.6233	0.5852
sau013	1.9408	1.6202	0.3611	0.5339	0.91
sau014	1.7735	1.5826	0.325	0.4705	0.8808
sau015	2	1.7468	0.4098	0.593	0.6609
sau016	2	1.579	0.3493	0.5262	0.6356
sau018	2	1.677	0.4016	0.5906	0.7271
sau020	2	1.5488	0.3324	0.5041	0.7782
sau021	2	1.5395	0.3297	0.5031	0.9109
sau024	2	1.342	0.2427	0.4004	0.8251
sau025	2	1.5308	0.3423	0.5243	0.7575
sau026	2	1.6719	0.3862	0.5695	0.6729
sau027	2	1.5222	0.3001	0.5103	0.6032
sau028	2	1.5749	0.3388	0.5137	0.5918
sau031	2	1.88	0.4681	0.6609	0.6563
sau032	1.6899	1.5034	0.2806	0.4079	0.8178
sau034	1.7387	1.4531	0.2753	0.4117	0.8714
sau035	1.9129	1.6541	0.372	0.5426	0.6786
sau037	2	1.8383	0.4421	0.529	0.5125
sau038	2	1.7774	0.4374	0.5251	0.5133
sau039	2	1.5749	0.3388	0.5137	0.6221
sau041	1.7387	1.4531	0.2753	0.4117	0.8164
sau042	2	1.6418	0.3743	0.5559	0.8049
sau043	2	1.6678	0.3844	0.5675	0.8668
sau045	2	1.6029	0.3602	0.54	0.6265
sau046	2	1.6789	0.386	0.5681	0.8455
sau047	2	1.6641	0.3812	0.5625	0.7117

## Sheet: Table S4
Table S4 Data matrix
Germplasm accession number	marker	SX70183	SX13818	SX12133	SX78719	SX48027	SX20629	SX65209	SX43708	SX40554	SX52133	SX66395	SX57909	SX27833	SX50273	SX30091	SX39337	SX38801	SX63964	SX30206	SX61567	SX51412	SX64017	SX22999	SX70343	SX24783	SX56419	SX23119	SX23575	SX71176	SX87620	SX29370	SX32623	SX52907	SX42347	SX84539	SX45581	SX17347	SX53904	SX48953	SX44147	SX19482	SX55398	SX14356	SX89565	SX68895	SX59271	SX31861	SX34367
Germplasm accession name		Suqian #1	Cha Zi Hua #1	Qie Zi Hua #1	Pan Long Hua	Liu Yue Hua	Datong Huang Hua #1	Xiao Huang Hua #1	Bei Huang Hua	Qiaotou Ye Sheng	Qiaotou Huang Hua	Guangling Huang Hua #1	Shijing Huang Hua	Xiaoyu Huang Hua	Chang Zui Zi Hua #1	Suqian #2	Chong Li Hua #1	Shezhuang Xuan Cao	Dali Huang Hua	Bai Hua #1	Suqian #4	Huaian #1	Huaian #2	Lishan Xuan Cao #1	Xian Huang Hua #1	Xiao Huang Hua #2	Ma Lin Huang Hua #1	Huo Huang Hua	Gao Ting Huang Hua	Apache #1	Double Cutie	Moonlit Masquerade	Golden Doll #1	Dongzhuang Huang Hua	Cheng Huang Xuan Cao	Gao Li Xuan Cao	Bai Yun Xuan Cao	Duo Hua Xuan Cao	Gao Xuan Cao	Huang Hua #1	H. thumberserii	fulva var. kwanso var.reasata	Autumn Red #1	Rocket City	Purple Gems	Pink Damask	Da Huang Hua Za	Crimson Pirate	Bonanza
Latin name		H. ‘Suqian #1’	H ‘Cha Zi Hua #1’	H ‘Qie Zi Hua #1’	H ‘Pan Long Hua’	H ‘Liu Yue Hua’	H ‘Datong Huang Hua #1’	H minor Mill. #1’	H lilioasphodelus L.	H ‘Qiaotou Ye Sheng’	H ‘Qiaotou Huang Hua’	H ‘Guangling Huang Hua #1’	H ‘Shijing Huang Hua’	H ‘Xiaoyu Huang Hua’	H ‘Chang Zui Zi Hua #1’	H ‘Suqian #2’	H ‘Chong Li Hua #1’	H ‘Shezhuang Xuan Cao’	H ‘Dali Huang Hua’	H ‘Bai Hua #1’	H ‘Suqian #4’	H ‘Huaian #1’	H ‘Huaian #2’	H ‘Lishan Xuan Cao #1’	H ‘Xian Huang Hua #1’	H minor Mill. #2	H ‘Ma Lin Huang Hua #1’	H ‘Huo Huang Hua’	H ‘Gao Ting Huang Hua’	H ‘Chicago Apache #1’	H ‘Double Cutie’	H ‘Moonlit Masquerade’	H ‘Golden Doll #1’	H ‘Dongzhuang Huang Hua’	H aurantiaca Baker.	H coreana Nakai.	H hakuunensis Nakai.	H multiflora Stout.	H altissima Stout.	H citrina Baroni #1	H thumberserii	H fulva var. kwanso var.reasata	H ‘Autumn Red #1’	H ‘Rocket City’	H ‘Purple Gems’	H ‘Pink Damask’	H ‘Da Huang Hua Za’	H ‘Crimson Pirate’	H ‘Bonanza’
Introduction location of germplasm accession		Jiangsu Suqian	Hunan Shaoyang	Jiangsu Suzhou	Zhejiang Jinyun	Hunan Shaoyang	Shanxi Datong	Gansu Qingyang	Gansu Qingyang	Shanxi Guangling	Shanxi Guangling	Shanxi Guangling	Shanxi Shuozhou	Shanxi Shuozhou	Hunan Shaoyang	Jiangsu Suqian	Hunan Shaoyang	Shandong Liaocheng	Shanxi Dali	Hunan Shaoyang	Jiangsu Suqian	Jiangsu Huaian	Jiangsu Huaian	Shanxi Qinshui	Gansu Qingyang	Gansu Qingyang	Gansu Qingyang	Gansu Qingyang	Gansu Qingyang	United States	United States	United States	Shanxi Taigu	Shanxi Taigu	United States	United States	United States	United States	United States	United States	United States	United States	Hebei Baoding	Hebei Baoding	Hebei Baoding	Hebei Baoding	Hebei Baoding	Hebei Baoding	Hebei Baoding
sau006	380	0	0	1	0	0	0	0	0	0	0	0	0	0	0	0	0	0	0	0	0	0	0	0	0	0	0	0	0	1	0	0	0	0	0	1	0	0	0	0	0	0	0	0	0	0	0	0	0
	370	0	0	1	0	0	0	0	0	0	0	0	0	0	0	0	0	0	0	0	0	0	0	0	0	0	0	0	0	1	0	0	0	0	0	1	0	0	0	0	0	0	0	0	0	0	0	0	0
	310	0	0	0	0	0	0	0	1	0	1	1	0	0	0	1	1	1	0	0	1	1	1	1	1	0	1	1	1	1	0	0	1	0	1	1	0	0	1	0	0	0	0	1	1	1	0	0	0
	280	1	1	0	1	0	1	1	1	1	0	0	1	1	1	0	1	1	1	1	1	1	1	1	1	0	0	1	1	1	0	0	1	1	1	1	0	0	1	0	1	1	0	1	1	1	0	0	1
	270	0	0	0	0	0	1	0	0	1	0	0	1	1	1	0	0	0	1	1	1	0	0	0	0	0	0	0	0	0	0	0	1	0	0	0	0	0	0	0	0	1	0	0	0	0	0	0	1
	260	1	1	0	1	0	0	1	0	0	0	0	0	0	0	0	0	0	0	0	0	0	0	0	0	0	0	0	0	0	0	0	0	1	0	0	0	0	0	0	1	0	0	0	0	0	0	0	0
	190	1	1	1	1	1	1	1	1	1	1	1	1	1	1	1	1	1	1	1	1	1	1	1	1	1	1	1	1	1	1	1	1	1	1	1	1	1	1	1	1	1	1	1	1	1	1	1	1
	180	1	1	1	1	1	1	1	1	1	1	1	1	1	1	1	1	1	1	1	1	1	1	1	1	1	1	1	1	1	1	1	1	1	1	1	1	1	1	1	1	1	1	1	1	1	1	1	1
sau007	310	0	0	0	1	0	0	0	0	0	0	0	0	0	0	0	0	0	0	0	0	0	0	0	0	0	0	0	0	0	1	0	1	0	0	0	0	0	0	0	0	0	0	1	0	0	0	0	0
	290	0	1	1	0	0	0	0	0	0	0	1	0	0	0	0	1	0	0	0	0	0	0	0	0	0	0	0	0	0	1	0	1	0	0	0	0	0	0	1	0	0	0	1	0	0	0	0	0
	280	0	1	1	1	0	0	0	0	0	0	1	0	0	0	0	1	0	0	0	0	0	0	0	0	0	0	0	0	0	1	0	1	0	0	0	0	0	0	1	0	0	0	1	0	0	0	0	0
	270	0	0	0	0	1	0	1	1	1	1	0	1	1	1	1	0	0	0	1	0	0	0	0	0	1	1	0	1	1	1	0	1	0	1	0	0	0	0	0	0	0	0	1	1	1	0	0	0
	260	0	0	0	0	0	0	0	0	1	0	0	0	0	0	0	0	0	0	0	0	0	0	0	0	0	0	0	0	1	0	0	0	0	1	0	1	0	0	1	0	0	0	0	0	0	0	0	0
	250	0	0	0	0	1	0	1	1	1	1	0	1	1	1	1	0	0	0	1	0	0	0	0	1	1	1	0	1	1	1	0	1	0	1	0	1	0	0	1	0	0	0	1	1	1	0	0	0
	200	0	0	0	0	0	0	0	0	0	0	0	0	0	0	0	0	0	0	0	0	0	1	1	0	0	0	0	0	0	0	1	0	0	0	0	0	0	0	0	1	0	1	0	0	0	0	0	0
	190	1	1	1	1	1	1	1	1	1	1	1	1	1	1	1	1	1	1	1	1	1	1	1	1	1	1	1	1	1	1	1	1	1	1	1	1	1	1	1	1	1	1	1	1	1	1	1	1
	180	1	1	1	1	1	1	1	1	1	1	1	1	1	1	1	1	1	1	1	1	1	1	1	1	1	1	1	1	1	1	1	1	1	1	1	1	1	1	1	1	1	1	1	1	1	1	1	1
sau009	320	1	1	1	1	1	1	1	1	1	1	0	1	0	1	1	1	1	0	0	1	1	1	1	1	1	1	0	0	1	0	1	0	0	0	0	0	0	0	0	0	0	0	0	0	0	0	0	0
	310	1	1	1	1	1	1	1	1	1	1	1	1	1	1	1	1	1	0	0	1	1	1	0	0	0	1	0	1	1	0	1	0	0	0	0	0	0	1	0	1	0	0	0	0	0	0	0	0
	300	1	1	1	0	1	0	0	0	1	0	0	0	0	0	0	1	0	0	0	1	0	0	1	1	1	1	0	0	1	0	0	0	0	0	0	0	0	0	0	0	0	0	0	0	0	0	0	0
	290	0	1	1	0	1	1	0	0	1	1	0	1	0	0	0	1	0	0	0	1	1	1	0	0	0	1	0	0	1	0	0	0	0	0	0	0	0	0	0	0	0	0	0	0	0	0	0	0
	270	0	0	0	0	0	0	0	0	0	0	0	0	0	0	0	0	0	0	0	0	0	0	0	0	0	0	0	0	0	0	0	0	0	0	0	0	0	0	0	0	0	0	0	0	0	0	0	0
	260	0	1	1	1	1	0	0	1	1	0	0	0	0	1	0	1	0	1	1	1	0	0	1	1	1	1	1	1	1	0	0	0	0	1	0	1	1	1	1	1	0	0	1	1	1	1	0	0
	250	0	0	0	1	0	0	0	1	0	0	0	0	1	0	0	0	0	1	1	0	0	0	1	1	1	0	1	1	0	1	0	1	1	0	1	0	0	0	0	0	1	1	1	0	0	1	0	0
	240	1	1	1	0	1	1	1	0	1	1	1	1	0	0	1	1	1	0	0	1	1	1	0	0	0	1	0	1	1	1	1	0	0	0	0	0	0	1	0	1	0	0	0	0	0	1	1	1
	230	0	0	0	0	0	0	0	0	0	0	0	0	0	0	0	0	0	1	1	0	0	0	0	0	0	0	1	1	0	0	0	0	0	0	0	0	0	0	0	0	0	0	1	0	0	1	0	0
	210	1	1	1	1	1	1	1	1	1	1	1	1	1	0	1	1	1	0	0	1	1	1	1	1	1	1	0	1	1	0	1	0	0	0	0	0	0	0	0	0	0	0	0	0	0	0	0	0
	190	0	0	0	0	0	0	0	0	0	0	0	0	0	1	0	0	0	0	0	0	0	0	0	0	0	0	0	0	0	0	0	0	0	0	0	0	0	0	0	0	0	0	0	0	0	0	0	0
sau013	370	0	0	0	0	0	1	1	1	0	0	0	1	1	1	0	0	1	1	1	0	0	1	1	1	0	1	0	1	1	1	0	0	0	0	0	1	1	1	0	0	1	1	0	0	0	0	0	1
	350	0	0	0	0	0	1	1	1	0	0	0	1	1	1	0	0	1	1	1	0	0	1	1	1	1	1	0	1	1	1	0	0	0	0	0	1	1	1	0	0	1	1	0	0	0	0	0	1
	330	0	0	0	0	0	0	0	0	0	0	0	1	1	0	0	0	1	1	0	0	0	1	1	1	0	1	0	1	1	1	0	0	0	0	0	0	0	0	0	0	0	0	0	0	0	0	0	0
	315	1	1	1	1	1	1	1	1	0	0	0	0	0	1	1	0	0	0	1	0	1	0	0	1	1	0	0	0	0	0	0	1	0	1	1	1	1	1	0	0	1	1	1	1	1	1	0	1
	300	1	1	1	1	1	1	1	1	1	1	1	0	0	1	1	0	0	0	1	0	1	0	0	1	0	0	1	0	0	0	1	1	0	1	1	1	1	1	1	1	1	1	1	1	1	1	0	1
	280	1	1	1	1	1	1	1	1	0	0	0	1	1	1	1	0	1	1	1	1	0	1	1	1	0	1	0	1	1	1	0	0	1	0	0	0	0	0	0	0	0	0	1	0	1	1	0	0
	265	1	1	1	1	1	1	1	1	1	1	1	0	0	1	1	1	0	0	1	1	1	0	0	1	0	0	1	0	0	0	1	1	1	1	1	1	1	1	1	1	1	1	1	1	1	1	1	1
	250	1	1	1	1	1	1	1	1	0	0	0	1	1	1	1	1	1	1	1	1	0	0	0	1	0	1	0	1	1	1	0	0	1	0	0	0	0	0	0	0	0	0	1	0	1	1	1	0
	240	0	1	1	0	1	1	1	1	1	1	1	1	1	1	1	1	1	1	1	0	1	0	0	1	1	1	1	1	1	1	1	1	0	1	1	1	1	1	1	1	1	1	1	1	1	0	1	1
	235	1	1	1	1	1	1	1	1	0	0	0	1	1	1	1	0	1	1	1	1	0	0	0	1	1	1	0	1	1	1	0	0	1	0	0	0	0	0	0	0	0	0	1	0	1	1	0	0
	230	0	1	1	0	1	1	1	1	0	0	0	0	0	1	1	0	0	0	1	1	1	0	0	1	1	0	0	0	0	0	0	1	1	1	1	1	1	1	0	0	1	1	1	1	1	0	0	1
sau014	350	1	0	0	1	1	1	1	0	1	1	1	1	1	0	1	0	0	1	1	0	1	1	1	0	0	0	1	0	0	0	0	0	1	0	0	0	1	0	0	0	0	0	1	1	0	0	0	0
	330	0	0	0	0	0	0	0	0	1	0	0	0	0	0	0	0	0	0	0	0	0	0	0	0	0	0	0	0	0	0	0	0	0	0	0	0	0	0	0	0	0	0	1	1	0	0	1	0
	320	0	0	1	1	0	0	0	0	1	0	0	0	0	0	0	0	0	1	0	0	0	0	0	0	0	0	0	1	1	0	0	0	1	0	0	0	1	1	1	0	0	1	1	1	1	1	1	0
	310	0	0	1	0	0	0	0	0	1	0	1	0	0	0	0	0	0	0	0	0	0	0	0	0	0	0	0	1	0	0	0	0	0	0	0	0	0	1	1	0	0	1	1	1	1	1	0	0
	300	0	0	0	1	1	1	1	0	1	1	0	1	1	0	1	0	0	1	1	0	1	1	1	0	0	0	0	0	0	1	0	0	1	1	0	0	1	0	0	0	0	0	1	1	0	0	0	0
	280	1	1	1	1	1	1	1	1	1	1	1	1	1	1	1	1	1	1	1	1	1	1	1	1	1	1	1	1	1	1	1	1	1	1	1	1	1	1	1	1	1	1	1	1	1	1	0	1
	270	1	1	1	1	1	1	1	1	1	1	0	1	1	1	1	1	1	1	1	1	1	1	1	1	1	1	1	1	1	1	1	1	1	1	1	1	1	1	1	1	1	1	1	1	1	1	1	0
	260	1	1	1	1	1	1	1	1	1	1	1	1	1	1	1	1	1	1	1	1	1	1	1	1	1	1	1	1	1	1	1	1	1	1	1	1	1	1	1	1	1	1	1	1	1	1	1	1
sau021	350	1	0	1	0	0	0	0	0	0	0	0	0	0	0	0	0	0	1	0	1	0	1	1	0	0	0	0	0	0	0	0	0	1	0	0	0	0	0	1	0	0	0	1	1	1	0	0	0
	310	1	0	1	0	1	0	0	0	0	0	0	0	0	0	1	0	0	1	0	1	0	1	1	0	1	1	0	0	1	1	1	1	1	0	0	0	0	0	1	1	0	0	1	1	1	0	0	0
	280	1	0	0	1	0	0	1	1	1	1	0	1	1	0	0	0	0	0	1	0	1	0	1	0	0	0	0	0	0	0	0	0	0	0	0	0	0	0	0	0	0	0	0	0	0	0	0	0
	260	1	0	0	1	0	0	1	1	1	1	1	1	1	1	0	1	0	0	1	0	1	0	1	1	0	0	0	0	0	1	1	1	0	0	0	0	0	0	0	1	0	0	0	0	0	0	0	0
	250	1	0	0	0	0	0	0	0	0	0	1	0	0	1	0	1	0	0	0	0	0	0	1	1	0	0	0	0	0	0	0	0	0	0	0	0	0	0	0	0	0	0	0	0	0	0	0	0
	240	1	0	0	1	1	0	1	1	1	1	1	1	1	1	1	1	0	0	1	1	1	0	1	1	1	1	0	0	1	1	1	1	0	0	0	0	0	0	0	1	0	0	1	1	1	0	0	0
	230	1	0	1	1	1	0	1	1	1	1	1	1	1	1	1	1	0	1	1	1	1	1	1	1	1	1	0	0	1	1	1	1	1	0	0	0	0	0	1	1	0	0	1	1	1	0	0	1
	220	1	0	1	1	1	0	1	1	1	1	1	1	1	1	1	1	0	1	1	1	1	1	1	1	1	1	0	0	1	1	1	1	1	1	1	1	1	0	1	1	0	0	1	1	1	1	0	1
	210	1	1	1	1	1	1	1	1	1	1	1	1	1	1	1	1	1	1	1	1	1	1	1	1	1	1	1	1	1	1	1	1	1	0	0	0	0	1	1	1	1	1	1	1	1	0	1	0
	190	0	1	1	1	1	1	1	1	1	1	0	1	1	0	1	0	1	1	1	0	1	1	0	0	1	1	1	1	1	1	0	0	1	0	0	0	0	1	1	0	1	1	0	0	0	0	1	1
sau024	370	0	0	0	0	0	0	0	0	0	0	0	0	0	0	0	0	0	0	0	0	0	0	0	0	0	1	0	0	1	0	0	0	0	0	0	0	0	0	0	0	0	0	0	0	0	0	0	0
	320	0	0	0	0	0	0	0	0	0	0	0	0	0	0	0	0	0	0	0	0	0	0	0	0	0	1	0	0	1	0	0	0	0	0	0	0	0	0	0	0	0	0	0	0	0	0	0	0
	300	0	0	0	0	0	0	0	0	0	0	0	0	0	0	0	0	0	0	0	0	0	0	0	0	0	0	0	0	0	0	0	0	0	0	0	0	0	0	0	0	0	0	0	0	0	0	0	0
	290	0	0	0	1	0	0	0	0	0	0	0	0	0	0	0	0	0	0	0	0	0	0	0	0	0	0	0	0	0	0	0	0	0	0	0	0	0	0	0	0	0	0	0	0	0	0	0	0
	270	0	0	0	1	0	0	0	0	0	0	0	0	0	0	0	0	0	0	0	0	0	0	0	0	0	0	0	0	0	1	0	0	0	0	0	0	0	0	0	0	0	0	0	0	0	0	0	0
	200	1	1	1	0	1	0	1	1	1	1	1	1	1	1	1	1	1	1	1	1	1	1	1	1	1	1	0	0	1	1	0	1	1	1	0	1	0	0	1	1	0	0	1	1	1	0	0	1
	190	1	0	0	0	1	0	0	0	0	0	0	0	0	0	1	0	0	0	0	0	1	0	0	0	0	1	0	0	1	0	0	0	0	0	0	0	0	0	0	0	0	0	0	0	0	0	0	1
	170	1	1	1	0	1	1	1	1	1	1	1	1	1	1	1	1	1	1	1	1	1	1	1	1	1	1	1	1	1	1	1	1	1	1	1	1	1	1	1	1	1	1	1	1	1	1	1	1
	160	0	0	0	1	0	1	1	0	1	1	0	1	1	0	0	0	0	0	1	0	0	0	0	0	1	0	0	0	0	0	0	0	1	0	0	0	0	0	0	0	0	0	0	0	0	0	0	0
sau032	350	0	0	0	0	0	1	1	0	0	1	1	1	0	0	0	0	0	0	0	0	1	1	0	0	0	0	0	1	1	1	0	0	0	0	0	0	0	0	0	0	0	0	0	1	0	0	0	0
	310	0	0	0	0	0	1	1	1	0	1	1	1	0	0	0	0	0	1	0	0	1	1	0	0	0	0	1	0	0	0	0	0	0	0	0	0	0	0	0	0	0	1	1	0	0	0	0	0
	300	1	1	1	1	1	0	0	0	1	0	0	0	1	0	1	0	0	0	1	0	0	0	1	1	1	1	0	1	1	1	1	0	1	1	0	0	1	0	0	1	1	0	0	1	1	1	0	0
	260	0	0	0	0	0	1	1	0	0	0	0	0	0	0	0	0	0	0	0	0	0	0	1	0	0	0	0	0	0	0	0	0	0	0	0	0	0	0	0	0	0	0	0	0	0	1	0	0
	220	1	1	1	1	1	1	1	0	1	1	0	1	1	0	1	1	0	0	1	0	1	1	1	1	1	1	0	1	0	0	1	0	1	1	0	0	1	0	0	1	1	0	0	1	1	1	1	0
	210	1	1	1	1	1	1	1	1	1	1	1	1	1	1	1	1	1	1	1	1	1	1	1	1	1	1	1	1	1	1	1	1	1	1	1	1	1	1	1	1	1	1	1	1	1	1	1	1
sau034	390	0	0	0	0	0	0	0	0	0	0	0	0	0	0	0	0	0	0	0	0	0	0	0	0	0	0	0	0	0	0	0	0	0	0	0	0	0	0	0	0	0	0	0	0	0	0	0	0
	370	0	0	0	0	0	0	0	0	0	0	0	0	0	0	0	0	0	0	0	0	0	1	1	0	0	0	0	0	0	0	0	0	0	0	0	0	0	0	1	1	0	0	1	0	0	0	0	0
	350	0	1	1	1	1	1	1	1	1	1	0	1	1	0	0	1	0	1	1	0	0	1	1	0	1	0	1	1	1	0	0	0	0	0	0	0	0	0	1	1	0	0	1	0	0	0	0	0
	320	0	1	1	1	1	1	1	1	1	1	0	1	1	1	1	1	0	1	1	0	0	1	1	0	1	0	1	1	1	0	0	1	0	0	0	0	0	0	1	1	0	0	1	0	0	0	0	0
	300	0	1	1	1	1	1	1	1	1	1	1	1	1	1	1	1	0	1	1	0	0	1	1	0	1	0	1	1	1	0	0	1	0	0	0	0	0	0	1	1	0	0	1	0	0	0	0	0
	260	0	1	1	1	1	1	1	1	1	1	1	1	1	1	0	0	0	0	0	1	1	1	1	0	1	0	1	1	0	0	1	1	0	0	0	0	0	0	1	1	0	0	1	0	0	0	0	0
	250	0	0	0	0	0	0	0	0	0	0	0	0	0	1	0	0	0	0	0	1	1	0	0	0	0	0	0	0	0	0	1	1	0	0	0	0	0	0	0	0	0	0	0	0	0	0	0	0
	240	0	0	0	0	0	0	0	0	0	0	0	0	0	1	0	0	0	0	0	1	1	0	0	0	0	0	0	0	0	0	1	1	0	0	0	0	0	0	0	0	0	0	0	0	0	0	0	0
sau041	380	1	1	1	1	1	0	1	0	1	1	1	1	1	0	1	1	0	1	1	0	0	1	1	0	1	1	0	0	1	0	0	1	1	1	0	1	0	0	0	1	0	0	0	0	0	0	0	0
	360	1	1	1	1	1	0	1	0	1	1	1	1	1	0	1	1	0	1	1	0	0	1	1	0	1	1	0	0	1	0	0	1	1	1	0	1	0	0	0	1	0	0	0	0	0	0	0	0
	350	0	0	0	0	0	0	0	0	0	0	0	0	0	0	0	0	0	0	0	0	0	0	0	0	0	0	0	0	0	0	0	0	0	0	0	0	0	0	0	0	0	0	0	0	0	0	0	0
	340	0	0	0	0	0	1	1	1	1	1	1	1	0	0	0	1	0	0	1	0	0	0	0	1	0	0	0	0	0	1	1	0	1	1	0	0	0	0	1	1	0	0	1	1	1	0	0	1
	330	0	0	0	0	0	1	1	1	1	1	1	1	0	1	0	1	0	1	1	1	1	1	1	1	0	0	0	0	0	1	1	0	1	1	0	1	0	0	1	1	0	0	1	1	1	0	0	1
	320	1	1	1	1	1	0	0	0	0	0	0	0	1	0	1	0	0	0	0	0	0	0	0	0	1	1	0	0	1	0	0	1	0	0	0	0	0	0	0	1	0	0	1	1	1	0	0	1
	280	1	1	1	1	1	1	1	1	1	1	1	1	1	1	1	1	1	1	1	1	1	1	1	1	1	1	1	1	1	1	1	1	1	1	1	1	1	0	1	1	0	1	1	1	1	0	1	1
	270	1	1	1	1	1	1	1	1	1	1	1	1	1	1	1	1	1	1	1	1	1	1	1	1	1	1	1	1	1	1	1	1	1	1	1	1	1	1	1	1	1	1	1	1	1	1	1	1
sau042	290	0	0	0	0	0	0	0	0	0	0	0	0	0	0	0	0	0	0	0	0	0	0	0	0	0	0	0	0	0	0	0	0	0	0	0	0	0	0	0	0	0	0	0	0	0	0	0	0
	270	0	0	0	0	0	0	0	0	0	0	0	0	0	0	0	0	1	1	1	0	0	1	1	0	0	0	0	0	0	0	1	1	1	1	0	0	0	0	0	0	0	0	0	0	1	0	0	1
	260	0	0	0	0	0	0	0	0	0	0	0	0	0	0	0	0	1	1	1	1	1	1	1	1	1	1	1	1	1	1	1	1	1	1	0	0	0	0	0	0	0	0	0	0	1	0	0	1
	250	1	0	1	0	0	0	0	1	1	1	1	1	0	1	1	1	1	1	1	1	1	1	1	1	1	1	1	1	1	1	1	1	1	1	1	1	1	1	1	1	1	1	0	0	1	0	1	1
	245	1	0	1	0	0	0	0	1	1	1	1	1	0	1	1	1	1	1	1	0	0	1	1	0	0	0	0	0	0	0	1	1	1	1	1	1	1	1	1	1	1	1	0	0	1	0	1	1
	200	0	0	0	0	0	0	0	0	0	0	0	0	0	0	0	0	0	0	0	1	1	1	1	1	1	1	1	1	1	1	1	0	0	0	0	0	0	0	0	0	0	0	0	0	0	0	0	0
	190	0	0	0	0	0	0	0	0	0	0	1	1	0	1	1	1	0	0	0	1	1	1	1	1	1	1	1	1	1	1	1	0	0	0	0	0	0	0	1	1	1	1	0	1	0	1	1	0
	185	1	1	1	1	1	1	1	1	1	1	1	1	1	1	1	1	1	1	1	1	1	1	1	1	1	1	1	1	1	1	1	1	1	1	1	1	1	1	1	1	1	1	1	1	1	1	1	1
	180	1	1	1	1	1	1	1	1	1	1	1	1	1	1	1	1	1	1	1	1	1	1	1	1	1	1	1	1	1	1	1	1	1	1	1	1	1	1	1	1	1	1	1	1	1	1	1	1
sau043	390	0	0	0	0	1	1	1	1	1	1	0	0	0	1	0	0	0	0	0	0	0	0	0	0	1	0	0	0	1	1	1	1	1	0	0	0	1	1	1	1	1	1	1	0	0	0	0	1
	370	0	0	0	0	1	1	1	1	1	0	0	0	0	1	0	0	0	0	0	0	0	0	0	0	0	0	0	0	0	0	1	0	0	0	0	0	1	1	1	1	1	1	1	0	0	0	0	1
	350	0	0	0	0	1	1	1	1	0	0	0	0	0	0	0	0	0	0	0	0	0	0	0	0	0	0	0	0	0	0	0	0	1	0	0	0	1	1	1	1	1	1	1	0	0	0	0	1
	250	0	0	0	0	0	0	0	0	1	1	0	0	0	1	0	0	0	0	0	0	0	0	0	0	1	0	0	0	1	1	1	1	1	0	0	0	0	0	0	0	0	0	0	0	0	0	0	0
	230	0	0	0	0	0	0	0	0	1	0	0	0	0	1	0	0	0	0	0	0	0	0	0	0	0	0	0	0	0	0	1	0	0	0	1	0	0	0	0	0	0	0	0	0	0	1	0	0
	200	1	1	1	1	1	1	1	1	1	1	1	1	1	1	1	1	1	1	1	1	1	1	1	1	1	1	1	0	1	1	1	1	1	1	1	1	1	1	1	1	1	1	1	1	1	1	0	1
	190	1	1	1	1	0	0	0	1	1	0	1	1	1	1	1	1	1	1	1	0	1	1	1	1	0	0	0	0	0	0	1	0	0	0	1	0	1	1	1	1	1	1	1	0	0	1	0	1
	180	0	0	0	0	1	1	1	1	1	1	0	0	0	1	0	0	0	0	0	1	0	0	0	0	1	1	1	0	1	1	1	1	1	1	1	1	1	1	1	1	1	1	1	1	1	1	0	1
	160	1	1	1	1	1	1	1	1	1	1	1	1	1	1	1	1	1	1	1	1	1	1	1	1	1	1	1	1	1	1	1	1	1	1	1	1	1	1	1	1	1	1	1	1	1	1	1	1
	140	0	0	0	0	0	0	0	0	1	1	0	0	0	1	0	0	0	0	0	1	0	0	0	0	1	1	1	1	1	1	1	1	1	1	0	1	0	0	0	0	0	0	0	1	1	0	1	0
	120	0	0	0	0	0	0	0	0	0	0	0	0	0	0	0	0	0	1	0	0	0	0	1	1	0	0	0	0	0	0	0	0	0	0	0	0	0	0	0	0	0	0	0	0	0	0	0	0
sau046	390	0	0	0	0	1	1	1	1	1	1	1	1	0	1	1	1	0	0	0	0	0	0	0	0	0	1	1	0	0	1	0	0	0	0	1	1	0	0	0	1	1	0	0	0	0	1	1	0
	320	0	0	0	0	0	0	1	1	1	1	1	1	0	1	1	1	0	0	0	0	0	0	0	0	0	1	1	0	0	1	0	0	0	0	1	0	0	0	0	0	0	0	0	0	0	1	1	0
	290	0	0	0	0	0	0	0	0	0	0	0	0	0	0	0	0	0	0	1	1	0	1	0	0	0	1	1	0	0	1	0	0	0	0	0	1	0	0	0	1	1	0	0	1	0	1	1	0
	280	0	0	0	0	0	0	0	0	0	0	0	0	0	0	0	0	1	1	0	0	0	0	0	0	0	0	0	0	0	0	0	0	0	0	0	0	0	0	0	0	0	0	0	1	0	0	0	0
	270	0	0	0	0	0	0	0	0	0	0	0	0	0	0	0	0	1	1	0	0	0	0	0	0	0	0	0	0	0	0	0	0	0	0	0	0	0	0	0	0	0	0	0	1	0	0	0	0
	210	0	1	1	1	0	0	1	1	1	1	1	1	1	1	1	1	1	1	0	0	1	0	0	0	0	1	1	1	1	1	0	0	0	1	1	1	0	0	0	1	1	0	1	1	0	1	1	1
	190	0	1	1	1	0	0	1	1	1	1	1	1	1	1	1	1	1	1	1	1	1	1	0	0	0	1	1	1	1	1	0	0	0	1	1	1	0	0	0	1	1	0	1	1	0	1	1	1
	180	1	1	1	1	1	1	1	1	1	1	1	1	1	1	1	1	1	1	1	1	1	1	1	1	1	1	1	1	1	1	1	1	1	1	1	1	1	1	1	1	1	1	1	1	1	1	1	1
	170	1	1	1	1	1	1	1	1
[truncated: 239 more columns]

## Sheet: Table S5
Table S5 Information on SSR markers used for genetic linkage map construction
No. of SSR	chromosome serial number of Hemerocallis 'Meng Zi Hua' genome	Forward primer sequence (5'-3')	Reverse primer sequence (5'-3')
sau1264	Superscaffold1	TACTAAGCGGCATAATGGGG	TTTATTGCCTCCAAACGACC
sau1266	Superscaffold2	CATGCCAATGATTTCTATGCC	ATTTGGAAGGACAGGTGGTG
sau1271	Superscaffold2	CAAATATTCACCTGATGGGGA	CCTCAGAAATGTTGAGGGTTTT
sau1274	Superscaffold2	TGGGGCAAAATTACGAAAGA	GTAACTGTGTGGCTACGGGC
sau1280	Superscaffold8	TGAGGCAATTGTCAGGGATT	CTTGCAGCCACCTCATACCT
sau1282	Superscaffold7	TGGAGGTTGGGAGGATAGTG	CGACTCTTCAATTTCGTTTCTC
sau1288	Superscaffold4	TACATGGAGTTGCCGACTTG	TTTGGCCAGCAGAATAAACC
sau1290	Superscaffold5	TGTCATGGTTAGAAACCCAGG	TTGCACAAAATATTCGACTAAGAC
sau1291	Superscaffold7	CCATTCTACACATCGGGGTC	GACATGCCGGTATACAGTGTG
sau1292	Superscaffold4	CGCTTAACCAGATATTGACCG	AGCTGGAATTCTTCCTGCAA
sau1293	Superscaffold4	TTCCAGGTCCTCAAAGCACT	GTGCAAATTCTGTTGGAGCA
sau1297	Superscaffold10	CTTGAGTTTGAGCAGGATGC	AGCGTGTTTGTGACCTTGATT
sau1298	Superscaffold10	GCATTTACGCCCATTTATCC	TTCGAGAAAGAATTTGAGCCA
sau1299	Superscaffold10	GGATAGCACTTCTCATGCCG	AAAAAGTTGCTGTTGGTCGC
sau1300	Superscaffold10	TTTCAAAGAGCCATTCCCAG	AAACAGAGTGGGAGGGGAGT
sau1302	Superscaffold3	CCACAACACCAATGGTCAGT	TTGACGTTTTTGTCGAGCTG
sau1306	Superscaffold3	TTTTCTCGTCACCCAAAAGG	CTCCTGCCGTTCCAAGTAAG
sau1308	Superscaffold11	CCATCGTAATAAATTTGGCACA	GCAAATGTGCAACCAAGTGT
sau1309	Superscaffold11	TGATTCCCTCTAATCCCTTTGA	TGATTTTCTCATGGTCCAGTTG
sau1311	Superscaffold9	CACGCCAAAATCCAAAAGAT	TGCTCCTTACAGACCCAACA
sau1312	Superscaffold9	CCCACATTGTGACTTGAGACT	ACCGTTTGATGACATGTGGA
sau1313	Superscaffold9	TCTGCCCTCTTACACTGAAGC	ATTTTCCTTTTGGCCTTTCC
sau1314	Superscaffold9	CAAACACTCGGTCCGGTACT	ATCACCCCCGTTAATTCTCC
sau1317	Superscaffold1	CTTGCCCTGTTAGGAAGCAG	GGAAAGGTAAACCCTCCTATACTTC
sau1321	Superscaffold1	AATCCAAAACCAACCTTCCC	GCATGGATAAAAGGTCTCCG
sau1322	Superscaffold1	GAGAAGAACTCGATGGGTGG	CTTTTGATCTCATCCCGCTC
sau1323	Superscaffold8	TAATGACCCAACCCTACCCA	GACAAACAGAGCTCCTCACCA
sau1324	Superscaffold4	ACAAAATCGGTTTCCCACAA	AGAAGGCTCATTTGCTTCCA
sau1327	Superscaffold5	CCGCTTCACCTACAATGGAT	GCCGAATTTTGTTGAGAAGC
sau1328	Superscaffold2	GAGTTCCCACAAGATCATGGA	AGGGAGAGAAAAGCAAGGGA
sau1331	Superscaffold2	CAACGAGTTTGCTGGAAAAA	TCTCCTCATTTCAGAGCCGT
sau1332	Superscaffold2	GGTTCCATGGTTGGTTTCTG	AAGGGAGAGGACAAGTCCAA
sau1334	Superscaffold8	TGAAAAGCACAAGAAGCCAG	AAGCCCAACGTTTGGAAATA
sau1335	Superscaffold8	ATCCAAAATCAAACCCCCTC	CGAACGAAACCCTAATTGGA
sau1336	Superscaffold8	GGGATGAACTTCAGGAACCA	TCTCCTCTTCCACGTCTTCC
sau1343	Superscaffold8	GAAGCCACCAATGAGGAGAA	AGCGGTACCGTTGGTGTTT
sau1344	Superscaffold7	TCATGGATACCACCGTTTGA	GGAACTTGGAACCCACAGAG
sau1345	Superscaffold7	AGCCATCATCGTTCAAATCC	TTGAGAATTAATGATGCAAAAGTT
sau1346	Superscaffold7	CGCCAAATGCATTCAGTAAC	TTGTGGGTGATGTTGCTTTC
sau1347	Superscaffold7	TGCACGGACAATTTCCACTA	GCAAATAGGGCTCAGATTGG
sau1350	Superscaffold7	CTACTGGCGGTAGATGCTCC	GGTTGAGGACAAACAACCAGA
sau1351	Superscaffold7	TTCAAGAACAGTTCAATGAGGC	TATGTCCACAACGAGGCAGA
sau1352	Superscaffold7	AAACTCTTTCAGATACACGAGCG	GCAACATTAAAAGTGAGGGTCC
sau1354	Superscaffold6	ATCGGTCATTACCCCTTTCC	GTAAGGGCAGGAACTGGACA
sau1355	Superscaffold6	CACACGCATGATTTTCAAGG	AACAATCTGCGAGTTGGGAT
sau1361	Superscaffold6	GGAATGCAGTGAGCAAGAGA	CCCTCAACCCTTACCACAAA
sau1362	Superscaffold6	ACATCTGCCTTCCCATTGAC	TGATCAGGAGCCTCAGTCCT
sau1364	Superscaffold5	CCAAAAAGCATGAAGGGATT	TCTTTGCAGAGCCTTGATGA
sau1365	Superscaffold5	GATGCCCTACAATCCAGGAA	ACAGAGGGACCTTTGCAGAT
sau1366	Superscaffold5	GGGCCAGGAAGAACACATAA	ATGAATACCAGACTGCGGCT
sau1367	Superscaffold5	TGCTGGTTCCAGTTTGAAGA	GCCTAACTCCAAACACGCTC
sau1368	Superscaffold5	CCCGTATTACACGAAAACCA	GCGAAAATGAATGAGGCAAT
sau1369	Superscaffold5	TCATGGCCATAAACACGCTA	GCATTCCATGAGGAAAGCAT
sau1371	Superscaffold5	AATAAATAAAGGGTGCGGGG	GAGTGCTCGATTGGGGATTA
sau1372	Superscaffold4	CAACAACAGTTCATTATCAGCCA	TGCTTCTACCTCGATCTAACTTCA
sau1375	Superscaffold4	ATTTTGTTCCCTCATGCAGC	AACGCCAGCTGTAACTGAAT
sau1376	Superscaffold4	AGCACCAAGCTTCCATTTTG	CCAGTTCAGACACGCTTTCA
sau1377	Superscaffold4	GCCAAACAGGGGAAAAGACT	TGCATGAATCTTCAAGTAGGCT
sau1381	Superscaffold10	GTCCCACCTGCACGATAGAT	CTCTTCTTCCCTTCCACCCT
sau1383	Superscaffold10	GCTCCTTTTGGGGTTGAGAT	TGTTTGGCACAACGTTAGGA
sau1384	Superscaffold10	TTACAGCTTCTCCCAGGCAC	ATGCAGATAAATGGGGTGGA
sau1385	Superscaffold10	GGAGTGGTTAGCCCGTCAT	CGTGCAAAGCAAGTACTCCA
sau1388	Superscaffold10	AAGGTACCACAACCGGAAAA	TGCCTGTCTGGAGTGATCTG
sau1389	Superscaffold10	GACACAGTTCCGGTCCAAGT	AGGCAGCAACAATCAGCTTC
sau1390	Superscaffold3	GGTTGGCTCTTCCTCCTTTC	TATGTCCTTTTCAAACCGCC
sau1396	Superscaffold3	TTTACTAGGTTTGCCCGACG	AGGGCATGTTTTTATTCCCC
sau1397	Superscaffold3	AGCTTGAAGGTCGGTGCTAA	AGTTGGCTCTTCCCCATCTT
sau1398	Superscaffold3	AAGACTGTTTACTTCACACAAAAAGAA	AGCTCAAAAACTACCAGGGAA
sau1399	Superscaffold11	GGATCTAAGGCCAGAATTTGC	TACGCATGTTGTCTGGCTTC
sau1402	Superscaffold11	ACTCTCGCTTTCCTCCACAA	TCCATATTGCAAACCAAAAGC
sau1405	Superscaffold11	GCGTCCCCTTTCTTCTCCTA	TCCAAACCACCCCTAAGTGA
sau1408	Superscaffold9	ATGATGGAGAAGTGGCGAAC	CTACAACCCTGCCACCAGTT
sau1409	Superscaffold11	GGGATTCAGATCCGCAATTA	AAGGCGGAAGAACTAGGGTC
sau1411	Superscaffold9	AACAACGACCTGAAACTGCC	CTAGAGGCCCCTTTCCATTC
sau1412	Superscaffold2	CGTCGTATGAAAAGGGGAAA	CGGCGGAGATGTTGTTTACT
sau1413	Superscaffold9	TCCCAGAGATGGGATTTTAGTT	GGCCGACTTGCAGTCTTATC
sau1416	Superscaffold9	CATCCTCGTAATCCTGGCAT	CTCAAACGTGATCGGCACTA
sau1418	Superscaffold6	CAAAATTTCAACACAGAAGTGGG	CCACATGCACGCTTAAAAGA
sau1419	Superscaffold6	GCAAAAGAAATAGGAACACGG	TCCCAAAACGTAAATGTGGA
sau1420	Superscaffold6	CCAAACCAAGAATAACCGGA	TGCTTGAACAAAGGTTGCAG
sau1424	Superscaffold6	TTTGCATCTTGGTGTTTGGA	CTGAAGATCAAGGCCTCAGC
sau1425	Superscaffold6	TAGCACCGCCCATAGTATCC	CAGCTGATCCATTCTCGTCA
sau1429	Superscaffold11	CCAAACTTGCATTGTCCAAA	TACGCAAGGAACTCCAGCTT
sau1432	Superscaffold8	TTGTGATCAGCCCAATCTTT	TTTTCCAAGCCATTCCCAT
sau1433	Superscaffold6	ACCCCTACAACTCTGCATGG	CGAGGAACAAGATGGCTCTC
sau1434	Superscaffold6	CCAGGAATAATTTCCCGTCC	TCATATCCCTCCTTCGATGC
sau1440	Superscaffold6	CGATACCGTCCGATTCGATA	TTGGTCCCACAATTGAACCT
sau1442	Superscaffold6	GATCTTCCATCCGACCAAAA	TGCAATTTTAGCATCTGGCA
sau1443	Superscaffold6	AGCGCGAATTTTTATTGCAC	GGCATTGCAGGATTTTCTTT
sau1445	Superscaffold10	CATGGTACTGAGGCCAAACA	GCATCGGTTTGTTGCTTTTT

## Sheet: Table S6
	Table S6 Genotyping data of 90 SSR markers for genetic linkage map construction
MarkerType	Marker	F₁-Ind. 1	F₁-Ind. 2	F₁-Ind. 3	F₁-Ind. 4	F₁-Ind. 5	F₁-Ind. 6	F₁-Ind. 7	F₁-Ind. 8	F₁-Ind. 9	F₁-Ind. 10	F₁-Ind. 11	F₁-Ind. 12	F₁-Ind. 13	F₁-Ind. 14	F₁-Ind. 15	F₁-Ind. 16	F₁-Ind. 17	F₁-Ind. 18	F₁-Ind. 19	F₁-Ind. 20	F₁-Ind. 21	F₁-Ind. 22	F₁-Ind. 23	F₁-Ind. 24	F₁-Ind. 25	F₁-Ind. 26	F₁-Ind. 27	F₁-Ind. 28	F₁-Ind. 29	F₁-Ind. 30	F₁-Ind. 31	F₁-Ind. 32	F₁-Ind. 33	F₁-Ind. 34	F₁-Ind. 35	F₁-Ind. 36	F₁-Ind. 37	F₁-Ind. 38	F₁-Ind. 39	F₁-Ind. 40	F₁-Ind. 41	F₁-Ind. 42	F₁-Ind. 43	F₁-Ind. 44	F₁-Ind. 45	F₁-Ind. 46	F₁-Ind. 47	F₁-Ind. 48
C=D	sau1264	XX	AX	BX	AX	AX	AX	AX	AX	AX	BX	BX	BX	BX	BX	AX	BX	BX	BX	AX	BX	AX	AX	BX	AX	AX	BX	AX	AX	AX	BX	AX	BX	AX	BX	BX	AX	AX	BX	BX	BX	AX	AX	AX	AX	BX	AX	BX	BX
C=D	sau1266	BX	AX	BX	BX	BX	BX	BX	AX	AX	BX	BX	BX	AX	BX	AX	BX	BX	AX	BX	BX	BX	AX	AX	BX	AX	AX	BX	BX	BX	BX	AX	AX	AX	AX	BX	AX	BX	BX	BX	BX	AX	AX	AX	AX	AX	BX	AX	AX
C=D	sau1271	BX	AX	AX	AX	BX	BX	AX	BX	BX	AX	BX	BX	AX	BX	BX	AX	AX	AX	BX	AX	XX	BX	BX	BX	AX	AX	BX	AX	AX	BX	AX	AX	BX	AX	AX	AX	BX	AX	BX	AX	AX	AX	BX	BX	AX	AX	AX	BX
C=D	sau1274	BX	AX	AX	XX	AX	BX	AX	BX	BX	AX	XX	XX	AX	BX	BX	AX	AX	AX	BX	XX	XX	BX	BX	BX	AX	AX	BX	AX	AX	BX	AX	AX	BX	AX	AX	AX	BX	AX	BX	AX	AX	AX	BX	BX	AX	AX	AX	BX
A=B	sau1280	XC	XD	XD	XD	XD	XC	XC	XD	XD	XD	XC	XD	XC	XD	XC	XD	XC	XD	XC	XD	XD	XC	XD	XC	XD	XD	XD	XC	XD	XD	XD	XD	XD	XD	XC	XD	XC	XD	XC	XC	XD	XD	XD	XD	XD	XC	XC	XD
ABCD	sau1282	AD	AC	BD	AD	AD	BD	XX	BD	XX	AD	XX	BD	AD	BC	BD	BD	AC	XX	BC	BC	AC	BC	AC	BC	AC	BC	AD	AD	AC	BD	BD	BC	BC	BD	BD	BD	AC	BD	BC	BD	BD	AD	BC	AD	BD	AC	AD	AD
ABCD	sau1288	AC	BC	BC	BC	AD	AD	AD	BD	BC	BC	BD	BC	BD	BC	BD	BD	BD	BD	BD	BC	BD	BC	BD	BC	AC	BC	BD	AD	AC	AC	AC	BC	BD	AC	AD	AC	BC	AD	AC	BD	BC	AD	AD	AD	BC	BC	AD	BD
ABCD	sau1290	AD	BD	AC	BD	BC	BD	AD	BC	XX	AC	BC	AC	AC	BD	AD	AD	BD	BC	BD	AD	BD	XX	AD	BD	BD	BC	AD	BC	AD	BD	BC	AC	BC	AD	AD	AD	AD	AC	BC	AC	AC	AD	BC	BC	AD	BD	BD	AD
ABCD	sau1291	AD	AD	XX	AC	XX	XX	XX	BC	XX	XX	BD	XX	XX	AD	BD	BD	XX	BC	AD	BD	BD	BD	BD	BD	AD	BD	BC	BC	BD	AD	BC	BD	BC	BD	BD	BC	BD	BD	BC	XX	BC	BD	XX	BC	BD	AD	AD	BD
ABCD	sau1292	BC	BC	AC	BC	AD	BC	BD	BD	BD	BC	AC	AD	BD	AC	AC	AC	AD	BD	AD	BC	AD	AC	BC	BC	BC	BC	BC	BC	AC	AC	BD	BC	BC	BC	BD	AD	AD	BC	BC	AD	BC	BC	BC	BC	BC	AD	BD	AD
A=B	sau1293	XD	XD	XC	XC	XC	XC	XC	XD	XC	XC	XD	XC	XD	XD	XD	XC	XC	XC	XC	XD	XC	XC	XD	XC	XC	XD	XC	XD	XD	XD	XD	XX	XD	XD	XD	XC	XD	XC	XC	XD	XC	XD	XD	XD	XD	XD	XC	XC
C=D	sau1297	BX	AX	BX	AX	AX	BX	BX	AX	BX	BX	BX	AX	BX	AX	BX	BX	BX	BX	BX	AX	BX	BX	AX	AX	AX	AX	BX	AX	BX	AX	AX	BX	BX	BX	BX	BX	BX	AX	BX	BX	AX	BX	BX	AX	AX	AX	AX	BX
ABCD	sau1298	BD	AD	BC	AC	AC	BD	BC	AD	BC	AD	BD	AD	BC	AD	BC	BD	BD	BC	BD	BD	BC	BD	AC	AD	AD	AC	BC	AD	BC	AC	AC	BD	BD	BD	BC	BC	BC	AC	AD	BC	AC	BC	AD	AC	AD	AD	AD	BD
ABCD	sau1299	AD	BD	AC	AD	BC	AD	AC	AD	AC	BD	AD	BC	AC	BD	AC	AD	AD	BC	AC	AC	AC	AD	BC	BD	BD	BC	AC	BD	AC	BC	BC	AD	AD	AD	BC	AD	AC	BC	BC	AC	BD	AC	AD	BC	BD	BD	BD	AD
ABCD	sau1300	AC	BC	AD	AC	BD	AC	AD	AC	AD	BD	AD	XX	AD	AC	AD	AC	AC	BD	AD	AD	AD	AC	BD	BC	BD	BD	AD	BC	AD	BC	BC	AD	AC	BC	BD	AC	BD	BC	BD	AD	BC	AC	AC	BC	XX	BC	BC	AC
ABCD	sau1302	BC	BD	BD	BD	BD	BD	BD	BD	BD	BD	BD	AD	BC	AD	BD	AC	BC	BD	BC	AD	BC	AC	BC	AD	BC	BD	BC	BD	BC	AC	BC	BC	AC	AC	AD	BD	BC	AC	BC	AC	AC	AD	AD	BD	BC	BC	BD	AC
A=B	sau1306	XD	XD	XX	XD	XC	XD	XD	XD	XD	XD	XD	XC	XC	XC	XD	XD	XD	XD	XD	XC	XD	XC	XD	XC	XD	XD	XD	XD	XD	XC	XD	XD	XC	XC	XC	XD	XD	XC	XD	XC	XC	XC	XC	XD	XD	XD	XX	XC
A=B	sau1308	XC	XD	XD	XC	XC	XD	XC	XD	XD	XC	XD	XD	XC	XC	XC	XD	XD	XD	XC	XD	XD	XD	XC	XD	XD	XD	XC	XC	XD	XD	XD	XD	XD	XD	XD	XC	XD	XD	XC	XC	XC	XX	XD	XC	XC	XC	XC	XC
A=B	sau1309	XC	XC	XC	XC	XD	XC	XC	XD	XD	XC	XD	XX	XD	XD	XC	XD	XD	XD	XD	XD	XD	XD	XD	XD	XD	XC	XD	XC	XC	XC	XC	XD	XC	XC	XC	XC	XD	XD	XC	XC	XC	XC	XD	XD	XC	XC	XD	XD
A=B	sau1311	XC	XC	XD	XD	XD	XD	XC	XC	XD	XC	XC	XC	XD	XD	XC	XD	XC	XC	XD	XD	XC	XC	XD	XD	XD	XC	XD	XD	XC	XC	XD	XC	XD	XD	XC	XD	XC	XC	XD	XD	XC	XC	XC	XD	XD	XC	XD	XC
ABCD	sau1312	XX	AD	AC	AC	BC	AC	AD	AD	AC	XX	AD	BD	AC	BD	BD	AC	AD	AD	BC	AC	AD	AD	BC	BC	BC	AD	XX	AD	BD	BD	AC	BD	BC	XX	AD	BC	BD	BD	BC	AC	BD	BD	BD	BC	BC	BC	XX	BD
ABCD	sau1313	AD	AC	AD	AD	BC	AD	AC	AD	AD	BC	AC	BC	XX	BC	BC	AD	AC	AC	BD	AD	AC	AC	BD	BD	BD	AC	BD	AC	BC	BC	AD	BC	BD	AD	AC	BD	BC	BC	BD	AD	BC	BC	BC	BD	BD	BD	BD	BC
C=D	sau1314	BX	AX	BX	AX	BX	AX	AX	BX	BX	AX	AX	BX	AX	AX	BX	BX	BX	BX	BX	BX	AX	AX	BX	AX	BX	AX	AX	AX	BX	BX	BX	BX	BX	AX	BX	BX	BX	AX	BX	BX	AX	BX	AX	BX	BX	AX	BX	AX
C=D	sau1317	BX	BX	AX	BX	BX	BX	BX	BX	BX	BX	AX	BX	AX	AX	BX	XX	AX	AX	BX	AX	BX	BX	AX	BX	BX	AX	BX	BX	BX	AX	BX	AX	BX	AX	AX	BX	BX	AX	AX	AX	BX	BX	BX	BX	AX	BX	AX	BX
C=D	sau1321	BX	BX	AX	BX	BX	BX	BX	AX	AX	BX	BX	AX	AX	AX	AX	AX	AX	BX	BX	BX	AX	BX	AX	BX	BX	BX	BX	AX	BX	AX	AX	BX	BX	BX	BX	AX	AX	BX	AX	AX	AX	AX	BX	AX	BX	AX	BX	AX
ABCD	sau1322	BD	AD	BC	BD	BD	BC	BD	BC	AC	BD	BD	BC	AC	BD	AC	BC	BC	BC	BD	BD	BC	AD	AC	BD	AD	AD	BC	BD	BD	BC	BC	AD	AD	AD	BD	AC	BC	AD	BC	BC	AC	AC	BD	AC	AD	BC	AD	AC
A=B	sau1323	XD	XD	XC	XD	XD	XD	XD	XC	XC	XD	XD	XC	XC	XC	XC	XC	XC	XD	XD	XC	XC	XD	XC	XD	XD	XD	XD	XC	XD	XC	XD	XD	XD	XD	XD	XC	XC	XD	XC	XC	XC	XC	XC	XC	XD	XC	XD	XC
A=B	sau1324	XD	XC	XC	XC	XC	XD	XD	XD	XC	XC	XC	XD	XD	XD	XD	XD	XC	XD	XC	XC	XD	XD	XD	XX	XC	XC	XC	XC	XC	XC	XD	XC	XD	XC	XD	XC	XD	XD	XC	XD	XC	XC	XD	XC	XD	XD	XD	XD
C=D	sau1327	AX	AX	BX	BX	BX	BX	BX	BX	BX	BX	AX	BX	BX	AX	AX	AX	BX	BX	AX	AX	AX	AX	BX	AX	AX	BX	BX	BX	AX	XX	BX	AX	BX	BX	AX	AX	AX	BX	BX	BX	BX	AX	BX	BX	AX	AX	AX	AX
ABCD	sau1328	BD	AD	AD	AC	BD	BD	AC	BC	BD	AD	BC	BD	AC	BD	BD	AD	AC	AD	BC	AD	AC	BD	BD	BC	AD	AC	BC	AD	AD	BC	AD	AD	BC	AC	AC	AC	BC	AD	BD	AC	AC	AD	BC	BC	AD	AC	AD	BC
ABCD	sau1331	BD	AD	AD	AC	BD	BD	AC	XX	BD	AD	AC	BD	AC	BD	BD	AD	AC	AC	BD	AD	AC	BD	BC	BC	AD	AC	BC	AD	AD	BC	AD	AD	BC	AC	AC	AC	BC	AD	BD	AC	AC	AD	BC	BC	AD	AC	AD	BC
C=D	sau1332	BX	BX	BX	AX	BX	BX	AX	BX	BX	BX	BX	BX	AX	BX	BX	BX	AX	AX	BX	BX	AX	BX	BX	BX	AX	BX	BX	BX	BX	BX	BX	BX	AX	AX	AX	BX	BX	BX	AX	AX	BX	BX	BX	BX	AX	BX	BX	BX
A=B	sau1334	XC	XD	XC	XC	XD	XC	XD	XD	XD	XD	XC	XC	XD	XC	XD	XD	XC	XC	XD	XD	XX	XD	XX	XD	XD	XD	XX	XD	XD	XC	XX	XD	XX	XD	XC	XX	XD	XD	XD	XC	XX	XD	XD	XC	XX	XC	XC	XC
ABCD	sau1335	BC	AD	AC	AC	AC	BD	BD	AD	AD	AC	BD	BC	BD	BD	AC	AC	BD	BD	BD	BC	AD	BD	BD	BC	BC	BC	AD	BD	AC	BD	BC	AC	AC	BD	BD	BC	BD	AD	AC	AD	AC	BC	BD	AD	AD	BC	BC	BD
A=B	sau1336	XC	XD	XC	XC	XC	XD	XD	XD	XD	XC	XD	XC	XC	XD	XC	XC	XD	XD	XD	XC	XD	XD	XD	XC	XC	XD	XD	XD	XC	XD	XX	XC	XC	XX	XC	XC	XD	XD	XC	XD	XC	XC	XD	XD	XD	XC	XC	XD
A=B	sau1343	XD	XD	XD	XC	XD	XD	XD	XD	XC	XC	XD	XD	XC	XD	XC	XC	XD	XC	XC	XC	XC	XC	XX	XD	XD	XC	XD	XC	XC	XC	XC	XD	XD	XD	XD	XC	XD	XD	XD	XD	XC	XD	XD	XD	XC	XD	XD	XD
ABCD	sau1344	AD	AC	BD	AD	AD	AD	BC	BD	BC	BD	AD	BC	AD	AC	BD	AD	AC	BC	AC	BC	AC	BD	BC	AC	AC	BC	AD	AD	AC	BD	AD	BC	BC	AD	BD	BD	BC	BD	BC	BC	BD	AD	BC	AD	AD	AC	BC	AD
ABCD	sau1345	BC	BD	AC	BC	BC	AC	AC	AD	AD	BC	BC	AC	BC	AD	BC	XX	BD	AD	AD	AD	BD	AD	BD	AD	BD	AC	BC	BC	BD	AC	AC	AD	AD	AC	AD	BD	BD	AC	AD	AC	AC	BC	AD	BC	AC	BD	BC	BC
C=D	sau1346	BX	BX	BX	BX	BX	BX	BX	AX	AX	AX	BX	AX	BX	BX	AX	BX	AX	BX	BX	BX	BX	AX	AX	BX	BX	BX	BX	BX	BX	AX	BX	AX	AX	BX	BX	AX	AX	AX	AX	BX	BX	AX	AX	BX	BX	AX	AX	AX
A=B	sau1347	XC	XD	XC	XC	XC	XC	XC	XD	XD	XC	XC	XD	XC	XD	XC	XC	XD	XD	XD	XD	XD	XD	XD	XD	XD	XC	XC	XC	XD	XD	XC	XD	XD	XC	XD	XD	XD	XC	XD	XD	XC	XC	XX	XC	XC	XD	XC	XC
ABCD	sau1350	BD	BC	AD	BD	BD	AD	AD	AC	AC	BD	BD	AD	BD	AC	BC	AD	BC	AD	AC	AC	BC	AC	BC	AC	BC	AD	BD	BC	BC	AC	AD	AC	AD	AD	AC	BC	BC	AD	BC	AC	AD	BD	AC	BD	AD	BC	BC	BD
A=B	sau1351	XD	XC	XD	XD	XD	XD	XD	XC	XC	XD	XD	XD	XD	XC	XC	XD	XC	XD	XC	XD	XC	XC	XX	XC	XC	XD	XC	XC	XC	XC	XD	XC	XD	XD	XC	XC	XC	XD	XC	XC	XD	XD	XC	XD	XD	XC	XC	XD
A=B	sau1352	XD	XD	XD	XC	XC	XC	XC	XC	XD	XD	XC	XC	XC	XD	XD	XC	XD	XC	XD	XC	XD	XC	XD	XD	XD	XC	XD	XD	XC	XC	XC	XD	XD	XC	XD	XD	XC	XC	XD	XD	XC	XD	XD	XC	XC	XD	XD	XD
A=B	sau1354	XD	XC	XC	XC	XC	XC	XC	XD	XC	XC	XD	XC	XD	XC	XD	XD	XD	XD	XD	XC	XD	XC	XD	XC	XC	XC	XC	XC	XD	XC	XC	XC	XD	XC	XC	XD	XC	XD	XD	XD	XC	XD	XC	XC	XC	XC	XC	XD
A=B	sau1355	XD	XC	XC	XC	XC	XC	XC	XD	XC	XC	XD	XC	XD	XC	XD	XD	XD	XD	XD	XX	XD	XC	XD	XC	XC	XC	XC	XC	XD	XC	XC	XC	XD	XC	XC	XD	XC	XD	XD	XD	XC	XD	XC	XC	XC	XC	XC	XD
A=B	sau1361	XC	XD	XC	XC	XD	XD	XC	XC	XD	XD	XD	XD	XD	XD	XD	XD	XC	XC	XC	XD	XC	XC	XC	XC	XD	XC	XC	XD	XC	XC	XC	XD	XD	XC	XD	XC	XD	XC	XD	XD	XD	XD	XD	XD	XD	XD	XD	XC
ABCD	sau1362	BC	BD	BC	AC	BC	BC	AD	BD	AC	BC	AC	AC	BC	BD	AC	AC	BC	BC	AD	AD	AD	AC	BC	AC	AC	AD	AD	AD	AD	BC	AD	BC	BD	AD	AC	AD	BC	AD	AC	BC	BC	AC	AC	AC	BC	AD	AC	BC
ABCD	sau1364	AC	AC	BD	BC	AC	AC	AC	BD	BD	AC	AC	BC	AD	AC	AD	BD	AC	AC	BC	BD	BD	AD	AD	AC	BC	BD	BC	BC	AC	BD	AD	AC	BC	AD	AD	BC	BD	BC	BC	AD	AC	AC	AC	BC	BC	BD	AC	AD
ABCD	sau1365	AC	AC	BD	AC	AC	AC	AC	BD	BD	AC	AC	BD	AD	AC	AD	AD	AC	AC	BC	BD	BC	AD	AD	AC	BC	BD	BC	BC	AC	BD	AD	AC	BC	AD	AD	BC	BD	AD	BC	AD	AC	BC	AC	BC	BC	BD	AC	AD
A=B	sau1366	XC	XC	XD	XC	XD	XC	XC	XD	XD	XC	XD	XD	XD	XC	XD	XC	XC	XC	XC	XD	XC	XD	XD	XC	XC	XC	XC	XC	XC	XC	XD	XD	XC	XC	XC	XC	XD	XD	XC	XD	XD	XC	XD	XC	XC	XC	XC	XD
ABCD	sau1367	AC	XX	AD	AD	AD	AD	AD	BD	AD	AD	BC	AD	AD	AC	BD	BC	BD	BD	AC	BC	BC	BC	BD	BC	AC	AD	BD	BD	BC	AC	BD	BC	BD	BD	BC	BC	BC	AD	BD	AC	BD	BC	AD	BD	AC	AC	AC	BC
ABCD	sau1368	BD	BD	BC	BC	BC	BC	BC	AC	BC	BC	AD	BC	BC	BD	AC	XX	AC	AC	BD	AD	AD	AD	AC	AD	BD	BC	AC	AC	AD	BD	AC	AD	AC	AC	AD	AD	AD	BC	AC	BD	AC	AD	BC	AC	BD	BD	BD	AD
C=D	sau1369	BX	BX	BX	BX	BX	BX	BX	AX	BX	BX	AX	BX	BX	BX	AX	AX	AX	AX	BX	AX	AX	AX	AX	AX	BX	BX	AX	AX	AX	BX	AX	AX	AX	AX	AX	AX	AX	BX	XX	BX	AX	AX	BX	AX	BX	BX	BX	AX
ABCD	sau1371	AC	AC	AD	AD	AD	AD	AD	BD	AC	AD	BD	AD	AD	AC	BD	BC	BD	BD	AC	BC	BC	BC	BD	BC	AC	AD	BD	BD	BC	AC	BD	BC	BD	BD	BC	BC	BC	AD	BD	AC	BD	BC	AD	BD	AC	AC	AC	BC
A=B	sau1372	XC	XC	XD	XD	XD	XD	XC	XD	XC	XC	XC	XD	XC	XD	XC	XC	XD	XC	XD	XD	XD	XC	XC	XD	XD	XC	XC	XD	XD	XC	XC	XC	XD	XD	XC	XD	XD	XD	XD	XC	XC	XD	XC	XC	XD	XD	XC	XD
A=B	sau1375	XD	XC	XC	XC	XC	XD	XD	XD	XX	XD	XC	XD	XD	XD	XD	XC	XD	XD	XC	XC	XD	XD	XD	XD	XC	XC	XC	XC	XD	XC	XD	XC	XD	XD	XD	XC	XD	XD	XC	XD	XC	XC	XD	XC	XD	XD	XD	XD
A=B	sau1376	XC	XD	XC	XD	XD	XC	XC	XC	XD	XD	XC	XC	XC	XC	XC	XD	XD	XC	XD	XD	XX	XC	XC	XC	XD	XD	XD	XD	XC	XC	XC	XD	XC	XC	XC	XD	XC	XC	XD	XC	XD	XD	XC	XC	XC	XC	XC	XC
A=B	sau1377	XX	XD	XD	XC	XD	XC	XD	XC	XD	XD	XC	XD	XC	XC	XC	XD	XD	XD	XD	XC	XD	XD	XC	XD	XD	XC	XD	XD	XC	XC	XC	XC	XC	XC	XC	XD	XC	XC	XD	XC	XD	XC	XC	XC	XC	XC	XD	XD
ABCD	sau1381	AD	AC	AD	BD	BD	AC	BC	BD	BC	AD	AC	BC	AD	BC	AC	BD	AC	AC	AD	BC	AC	AC	AD	AD	BD	AD	AD	BD	AD	BC	BD	AC	AD	AD	AC	AD	BD	BC	AC	AD	AD	AC	AC	BD	BC	BC	BC	AC
ABCD	sau1383	AC	AD	AD	BD	BD	AC	BD	BC	BC	AD	AC	BC	AD	BC	AC	BD	AC	AC	AC	BC	AC	AC	AD	AD	BD	AD	AD	BD	AD	BD	BD	AC	AD	AD	AC	AD	BD	BC	AC	AD	AD	AC	AC	BD	BC	BD	BC	AD
C=D	sau1384	BX	BX	BX	AX	AX	BX	AX	AX	AX	BX	BX	AX	BX	AX	BX	BX	BX	BX	BX	AX	BX	BX	BX	BX	AX	BX	BX	AX	BX	AX	AX	BX	BX	BX	BX	BX	AX	AX	BX	BX	BX	BX	BX	AX	AX	AX	AX	BX
ABCD	sau1385	AD	AC	AC	BC	BC	AD	BC	BD	BD	AD	AD	BD	AC	BD	AD	AD	AD	AD	AD	BD	AD	AD	AC	BC	BD	AC	AC	BC	AC	BC	BC	AD	AC	AD	AC	AC	BC	BD	AD	AC	AC	AC	AD	BD	BD	BC	BD	AC
ABCD	sau1388	AD	BD	AC	BD	BD	AD	AC	BC	AC	AD	AD	BC	AC	BC	AC	AD	AD	AC	AD	BC	AD	AD	AC	BC	XX	BD	AC	BC	AC	BD	BD	AD	AD	AD	AC	AC	AC	XX	AD	AC	BD	AC	AD	BD	BC	BC	XX	AD
ABCD	sau1389	BC	AC	BD	BC	AD	BC	BD	BC	AD	AD	BD	AD	BD	BC	BD	BC	BC	AD	BD	BD	BD	BC	AC	AC	AD	AC	BD	AC	BD	AC	XX	BD	BC	AC	BD	BC	AD	AC	AD	BD	AC	BC	BC	BC	AC	AD	AC	BC
C=D	sau1390	BX	BX	BX	BX	AX	BX	BX	BX	BX	BX	BX	AX	AX	AX	BX	AX	BX	BX	BX	AX	BX	AX	BX	AX	BX	BX	BX	BX	BX	AX	BX	BX	AX	AX	AX	BX	BX	AX	BX	AX	AX	AX	AX	BX	BX	BX	BX	AX
ABCD	sau1396	BC	BD	AC	AC	BD	AC	AD	BD	BC	BD	AC	BD	BC	BD	AD	XX	AD	BC	BD	AD	AC	AC	AC	BD	BC	AC	AC	AC	BD	BD	BC	BD	BD	BD	BC	AC	BD	BC	BD	AC	BD	BC	AD	BD	AD	AD	AD	AC
ABCD	sau1397	BC	AD	AC	AC	BC	BC	AC	AD	BC	AD	BD	AD	BC	AD	BD	BC	BD	BC	AD	BD	AC	AC	BD	BD	AC	AC	AC	BD	AD	AD	AC	AD	AD	AC	AD	AC	BD	AD	AD	AD	BD	BC	BD	AD	AD	BD	AD	AC
ABCD	sau1398	AC	AC	BD	BC	BD	AD	AD	AD	BD	AC	BC	AD	BD	BC	BC	BD	BC	AD	BC	BC	AC	BD	AC	BC	BD	BC	BD	BC	BC	AD	BD	AC	AC	AD	BC	BC	BD	AD	AC	AC	BC	AD	AC	AD	AC	BC	AD	BD
A=B	sau1399	XC	XD	XD	XD	XC	XD	XC	XD	XD	XC	XC	XD	XC	XC	XD	XC	XC	XD	XC	XC	XD	XD	XD	XC	XC	XC	XC	XD	XD	XD	XD	XC	XX	XD	XC	XD	XC	XC	XD	XD	XD	XD	XC	XC	XD	XD	XC	XC
A=B	sau1402	XC	XC	XC	XC	XC	XD	XD	XD	XD	XD	XD	XC	XD	XC	XC	XD	XD	XD	XD	XD	XD	XD	XD	XC	XD	XD	XD	XD	XD	XD	XD	XD	XD	XD	XC	XD	XC	XC	XD	XC	XC	XC	XD	XC	XC	XD	XC	XC
A=B	sau1405	XD	XD	XD	XD	XD	XC	XC	XC	XC	XC	XC	XD	XC	XD	XD	XC	XC	XC	XC	XC	XC	XC	XC	XD	XC	XC	XC	XC	XC	XC	XC	XC	XC	XC	XD	XC	XD	XD	XC	XD	XD	XD	XC	XD	XD	XC	XD	XD
A=B	sau1408	XD	XD	XC	XD	XD	XC	XC	XC	XC	XD	XC	XC	XD	XD	XC	XC	XC	XD	XD	XD	XD	XC	XD	XD	XD	XC	XC	XC	XD	XC	XD	XC	XC	XX	XD	XC	XC	XD	XD	XD	XC	XC	XD	XC	XC	XC	XC	XD
A=B	sau1409	XX	XD	XC	XC	XC	XC	XD	XD	XC	XD	XD	XD	XC	XC	XD	XC	XD	XD	XC	XC	XD	XD	XC	XC	XC	XD	XC	XC	XD	XD	XC	XD	XD	XC	XD	XC	XD	XD	XC	XC	XD	XD	XD	XC	XC	XX	XC	XD
ABCD	sau1411	AC	AD	AC	AC	BD	AC	AD	BC	BD	BD	AD	BD	AC	BD	BC	BC	BD	AD	BC	BC	AD	AD	BC	AD	BC	AD	AD	AD	BD	AD	AC	BC	BC	AD	AD	BC	BD	BD	BD	AC	AD	BD	BD	BC	BC	BC	BD	AD
ABCD	sau1412	XX	BD	BC	BC	AD	BC	BD	AC	AD	AD	BD	AD	BC	AD	AC	AD	AD	BD	AC	AC	BD	BD	AC	BD	BC	BD	BD	BD	AD	BC	BC	AC	AC	BD	BD	AC	AD	AD	AD	BC	BD	AD	AD	AC	AC	BD	AD	BD
ABCD	sau1413	BC	BD	AD	BC	AD	BD	BC	AC	XX	BD	BD	AC	BC	BD	BC	BD	BD	BD	BC	BC	XX	BD	AC	BD	BC	BD	BD	BD	AD	BC	BC	AC	AC	BD	BD	BC	BD	BD	BD	XX	BD	AD	XX	AC	AC	BD	AD	BD
ABCD	sau1416	XX	BC	AC	BD	AC	BC	BD	AD	AC	BC	BC	AD	BD	BC	AD	AC	AC	AC	AD	AD	BC	BC	AD	BC	BD	BC	BC	BC	AC	BC	BD	AD	AD	BC	AC	AD	AC	BC	AC	AC	BC	AC	BC	AD	AD	BC	AC	BC
ABCD	sau1418	XX	AC	AC	AC	BC	AC	BC	AD	BC	AC	AC	AC	AC	AD	AC	AC	AD	BD	BD	AC	XX	AD	AC	AC	XX	AD	BD	BD	BD	BD	AD	AC	XX	BD	BC	BD	AC	BD	BC	AC	AC	AC	BC	BC	AC	XX	AC	BC
ABCD	sau1419	XX	AC	AC	AC	BC	AC	BC	AD	BC	AD	AC	AC	AC	AD	AC	AC	AD	BD	BD	BC	BD	AD	AC	AD	AC	BD	BD	BD	BD	BD	AC	AC	AC	BD	BC	BD	AC	BD	BC	AC	AC	AC	BC	BC	AC	AD	AC	BC
A=B	sau1420	XX	XD	XD	XD	XC	XD	XC	XD	XC	XD	XD	XD	XD	XX	XD	XD	XD	XC	XC	XD	XC	XD	XD	XD	XD	XC	XC	XC	XC	XC	XX	XD	XD	XC	XC	XC	XD	XC	XC	XD	XD	XD	XC	XC	XD	XX	XD	XC
C=D	sau1424	XX	BX	BX	BX	BX	BX	AX	BX	AX	BX	AX	BX	BX	BX	AX	AX	BX	BX	AX	AX	AX	BX	BX	BX	BX	AX	AX	AX	AX	AX	BX	BX	BX	AX	AX	AX	BX	AX	AX	BX	BX	AX	AX	AX	BX	XX	AX	BX
ABCD	sau1425	XX	AD	AC	BC	AC	BC	BD	AD	BC	AC	BC	BC	AC	AD	BC	BC	AC	AC	BD	BD	BD	BC	AC	BC	BC	BD	BD	BD	BD	AC	BC	AC	AD	BD	BC	BD	AC	BD	BC	AC	AC	BC	BC	BC	AC	BD	BC	AC
A=B	sau1429	XD	XC	XC	XC	XD	XC	XD	XD	XD	XC	XC	XC	XC	XD	XC	XC	XD	XD	XD	XD	XD	XD	XC	XC	XC	XD	XD	XD	XD	XD	XC	XC	XC	XD	XD	XD	XC	XD	XD	XC	XC	XC	XD	XD	XC	XC	XC	XD
A=B	sau1432	XC	XD	XD	XD	XX	XD	XC	XC	XD	XD	XD	XD	XD	XC	XD	XD	XC	XC	XC	XC	XC	XD	XD	XD	XX	XC	XC	XC	XC	XC	XD	XD	XD	XC	XD	XC	XD	XC	XD	XD	XD	XD	XD	XD	XD	XD	XD	XX
ABCD	sau1433	BC	BD	BD	BD	AD	BD	AC	BC	AD	BD	BD	BD	BD	BC	BD	AD	BC	BC	AC	BC	AC	BD	BD	BD	BD	AC	AC	AC	AC	AC	BD	BD	BD	AC	AD	AC	BD	AC	AD	BD	BD	BD	AD	AD	BD	BD	BD	BD
C=D	sau1434	BX	BX	AX	AX	AX	AX	BX	XX	AX	AX	AX	AX	AX	BX	AX	XX	BX	BX	BX	BX	BX	AX	AX	AX	AX	BX	BX	BX	BX	XX	AX	AX	AX	BX	AX	BX	AX	BX	AX	AX	AX	AX	AX	AX	AX	AX	AX	AX
C=D	sau1440	AX	AX	AX	AX	AX	AX	BX	AX	XX	AX	XX	AX	AX	AX	XX	XX	XX	AX	BX	BX	BX	AX	AX	AX	XX	BX	BX	BX	BX	XX	AX	AX	AX	BX	XX	BX	AX	BX	XX	AX	AX	XX	XX	XX	AX	AX	XX	AX
C=D	sau1442	AX	AX	AX	AX	AX	BX	BX	AX	BX	AX	BX	AX	AX	AX	BX	BX	AX	AX	BX	BX	XX	AX	AX	BX	XX	BX	BX	BX	BX	BX	AX	AX	AX	BX	BX	BX	AX	BX	BX	AX	AX	BX	BX	BX	AX	BX	BX	AX
C=D	sau1443	AX	AX	AX	AX	AX	BX	BX	AX	BX	AX	BX	AX	AX	AX	BX	BX	AX	AX	BX	BX	BX	AX	AX	BX	BX	BX	BX	BX	BX	BX	BX	AX	AX	BX	BX	BX	XX	BX	BX	AX	AX	BX	BX	BX	AX	BX	BX	AX
C=D	sau1445	AX	AX	AX	BX	AX	BX	BX	AX	BX	AX	BX	BX	AX	AX	BX	BX	AX	AX	BX	BX	BX	BX	AX	BX	BX	BX	BX	BX	BX	AX	BX	AX	AX	BX	BX	BX	AX	BX	BX	AX	AX	BX	BX	BX	AX	BX	BX	AX
[truncated: 68 more columns]
